# Supplementary material for: Wnt signaling preserves progenitor cell multipotency during adipose tissue development
Source: Nat Metab. 2023 Jun 19;5(6):1014–28. doi: 10.1038/s42255-023-00813-y (PMC10290956; doi:10.1038/s42255-023-00813-y)
Supplement: Supplementary file 3 — Ligand-receptor interactions among cells along the differentiation trajectory. [file 42255_2023_813_MOESM3_ESM.xlsx]

## Sheet: Reference
The ligand-receptor database used for the liand receptor analysis :
Ramilowski, J. A., et al. (2015). "A draft network of ligand-receptor-mediated multicellular signalling in human." Nat Commun 6: 7866.
https://www.nature.com/articles/ncomms8866

## Sheet: SWAT-Adipo
Pair.Name	Ligand.ApprovedSymbol	Ligand.Name	Receptor.ApprovedSymbol	Receptor.Name	DLRP	HPMR	IUPHAR	HPRD	STRING.binding	STRING.experiment	HPMR.Ligand	HPMR.Receptor	PMID.Manual	Pair.Source	Pair.Evidence
ADAM12_ITGB1	ADAM12	ADAM metallopeptidase domain 12	ITGB1	integrin, beta 1 (fibronectin receptor, beta polypeptide, antigen CD29 includes MDF2, MSK12)		HPMR			STRING.binding		ADAM12	ITGB1		known	literature supported
ADAM9_ITGB1	ADAM9	ADAM metallopeptidase domain 9	ITGB1	integrin, beta 1 (fibronectin receptor, beta polypeptide, antigen CD29 includes MDF2, MSK12)		HPMR					ADAM9	ITGB1		known	literature supported
APOE_LDLR	APOE	apolipoprotein E	LDLR	low density lipoprotein receptor		HPMR		HPRD	STRING.binding		APOE	LDLR		known	literature supported
APOE_LRP1	APOE	apolipoprotein E	LRP1	low density lipoprotein receptor-related protein 1				HPRD	STRING.binding	STRING.experiment	APOE	LRP1		novel	literature supported
APP_CAV1	APP	amyloid beta (A4) precursor protein	CAV1	caveolin 1, caveolae protein, 22kDa				HPRD						novel	literature supported
APP_GPC1	APP	amyloid beta (A4) precursor protein	GPC1	glypican 1				HPRD	STRING.binding			GPC1		novel	literature supported
APP_LRP1	APP	amyloid beta (A4) precursor protein	LRP1	low density lipoprotein receptor-related protein 1				HPRD		STRING.experiment		LRP1		novel	literature supported
APP_NCSTN	APP	amyloid beta (A4) precursor protein	NCSTN	nicastrin				HPRD				NCSTN		novel	literature supported
B2M_TFRC	B2M	beta-2-microglobulin	TFRC	transferrin receptor					STRING.binding	STRING.experiment		TFRC		novel	putative
CALR_LRP1	CALR	calreticulin	LRP1	low density lipoprotein receptor-related protein 1				HPRD	STRING.binding	STRING.experiment	CALR	LRP1		novel	literature supported
COL18A1_GPC1	COL18A1	collagen, type XVIII, alpha 1	GPC1	glypican 1		HPMR		HPRD			COL18A1	GPC1		known	literature supported
COL18A1_ITGB1	COL18A1	collagen, type XVIII, alpha 1	ITGB1	integrin, beta 1 (fibronectin receptor, beta polypeptide, antigen CD29 includes MDF2, MSK12)		HPMR			STRING.binding		COL18A1	ITGB1		known	literature supported
COL1A1_CD36	COL1A1	collagen, type I, alpha 1	CD36	CD36 molecule (thrombospondin receptor)				HPRD	STRING.binding		COL1A1	CD36		novel	literature supported
COL1A1_CD44	COL1A1	collagen, type I, alpha 1	CD44	CD44 molecule (Indian blood group)				HPRD			COL1A1	CD44		novel	literature supported
COL1A1_DDR2	COL1A1	collagen, type I, alpha 1	DDR2	discoidin domain receptor tyrosine kinase 2		HPMR		HPRD			COL1A1	DDR2		known	literature supported
COL1A1_ITGB1	COL1A1	collagen, type I, alpha 1	ITGB1	integrin, beta 1 (fibronectin receptor, beta polypeptide, antigen CD29 includes MDF2, MSK12)		HPMR			STRING.binding		COL1A1	ITGB1		known	literature supported
COL1A2_CD36	COL1A2	collagen, type I, alpha 2	CD36	CD36 molecule (thrombospondin receptor)				HPRD	STRING.binding			CD36		novel	literature supported
COL1A2_CD44	COL1A2	collagen, type I, alpha 2	CD44	CD44 molecule (Indian blood group)				HPRD				CD44		novel	literature supported
COL1A2_ITGB1	COL1A2	collagen, type I, alpha 2	ITGB1	integrin, beta 1 (fibronectin receptor, beta polypeptide, antigen CD29 includes MDF2, MSK12)					STRING.binding			ITGB1		novel	putative
COL3A1_DDR2	COL3A1	collagen, type III, alpha 1	DDR2	discoidin domain receptor tyrosine kinase 2				HPRD				DDR2		novel	literature supported
COL3A1_ITGB1	COL3A1	collagen, type III, alpha 1	ITGB1	integrin, beta 1 (fibronectin receptor, beta polypeptide, antigen CD29 includes MDF2, MSK12)					STRING.binding			ITGB1		novel	putative
COL4A1_ITGB1	COL4A1	collagen, type IV, alpha 1	ITGB1	integrin, beta 1 (fibronectin receptor, beta polypeptide, antigen CD29 includes MDF2, MSK12)		HPMR			STRING.binding		COL4A1	ITGB1		known	literature supported
COL5A1_ITGB1	COL5A1	collagen, type V, alpha 1	ITGB1	integrin, beta 1 (fibronectin receptor, beta polypeptide, antigen CD29 includes MDF2, MSK12)					STRING.binding			ITGB1		novel	putative
COL5A2_ITGB1	COL5A2	collagen, type V, alpha 2	ITGB1	integrin, beta 1 (fibronectin receptor, beta polypeptide, antigen CD29 includes MDF2, MSK12)					STRING.binding			ITGB1		novel	putative
COL6A1_ITGB1	COL6A1	collagen, type VI, alpha 1	ITGB1	integrin, beta 1 (fibronectin receptor, beta polypeptide, antigen CD29 includes MDF2, MSK12)					STRING.binding			ITGB1		novel	putative
COL6A2_ITGB1	COL6A2	collagen, type VI, alpha 2	ITGB1	integrin, beta 1 (fibronectin receptor, beta polypeptide, antigen CD29 includes MDF2, MSK12)					STRING.binding			ITGB1		novel	putative
COL6A3_ITGB1	COL6A3	collagen, type VI, alpha 3	ITGB1	integrin, beta 1 (fibronectin receptor, beta polypeptide, antigen CD29 includes MDF2, MSK12)					STRING.binding			ITGB1		novel	putative
CXCL12_ITGB1	CXCL12	chemokine (C-X-C motif) ligand 12	ITGB1	integrin, beta 1 (fibronectin receptor, beta polypeptide, antigen CD29 includes MDF2, MSK12)									18448868	novel	literature supported
CYR61_CAV1	CYR61	cysteine-rich, angiogenic inducer, 61	CAV1	caveolin 1, caveolae protein, 22kDa					STRING.binding		CYR61			novel	putative
FBLN1_ITGB1	FBLN1	fibulin 1	ITGB1	integrin, beta 1 (fibronectin receptor, beta polypeptide, antigen CD29 includes MDF2, MSK12)				HPRD				ITGB1		novel	literature supported
FBN1_ITGB1	FBN1	fibrillin 1	ITGB1	integrin, beta 1 (fibronectin receptor, beta polypeptide, antigen CD29 includes MDF2, MSK12)					STRING.binding			ITGB1	20686071	novel	literature supported
FGF7_FGFR1	FGF7	fibroblast growth factor 7	FGFR1	fibroblast growth factor receptor 1				HPRD		STRING.experiment	FGF7	FGFR1		novel	literature supported
FN1_CD44	FN1	fibronectin 1	CD44	CD44 molecule (Indian blood group)					STRING.binding		FN1	CD44	1730778	novel	literature supported
FN1_IL17RC	FN1	fibronectin 1	IL17RC	interleukin 17 receptor C					STRING.binding		FN1	IL17RC		novel	putative
FN1_ITGB1	FN1	fibronectin 1	ITGB1	integrin, beta 1 (fibronectin receptor, beta polypeptide, antigen CD29 includes MDF2, MSK12)		HPMR		HPRD	STRING.binding	STRING.experiment	FN1	ITGB1		known	literature supported
FN1_SDC2	FN1	fibronectin 1	SDC2	syndecan 2		HPMR		HPRD	STRING.binding		FN1	SDC2		known	literature supported
GNAI2_CAV1	GNAI2	guanine nucleotide binding protein (G protein), alpha inhibiting activity polypeptide 2	CAV1	caveolin 1, caveolae protein, 22kDa				HPRD			GNAI2			novel	literature supported
HLA-A_APLP2	HLA-A	major histocompatibility complex, class I, A	APLP2	amyloid beta (A4) precursor-like protein 2				HPRD			HLA-A			novel	literature supported
HLA-B_CANX	HLA-B	major histocompatibility complex, class I, B	CANX	calnexin									7876141	novel	literature supported
HSPG2_ITGB1	HSPG2	heparan sulfate proteoglycan 2	ITGB1	integrin, beta 1 (fibronectin receptor, beta polypeptide, antigen CD29 includes MDF2, MSK12)				HPRD			HSPG2	ITGB1		novel	literature supported
LAMA2_ITGA7	LAMA2	laminin, alpha 2	ITGA7	integrin, alpha 7		HPMR			STRING.binding		LAMA2	ITGA7		known	literature supported
LAMA2_ITGB1	LAMA2	laminin, alpha 2	ITGB1	integrin, beta 1 (fibronectin receptor, beta polypeptide, antigen CD29 includes MDF2, MSK12)		HPMR			STRING.binding		LAMA2	ITGB1		known	literature supported
LAMA2_RPSA	LAMA2	laminin, alpha 2	RPSA	ribosomal protein SA		HPMR		HPRD			LAMA2	RPSA		known	literature supported
LAMA4_ITGB1	LAMA4	laminin, alpha 4	ITGB1	integrin, beta 1 (fibronectin receptor, beta polypeptide, antigen CD29 includes MDF2, MSK12)					STRING.binding		LAMA4	ITGB1		novel	putative
LAMB1_ITGA7	LAMB1	laminin, beta 1	ITGA7	integrin, alpha 7					STRING.binding		LAMB1	ITGA7		novel	putative
LAMB1_ITGB1	LAMB1	laminin, beta 1	ITGB1	integrin, beta 1 (fibronectin receptor, beta polypeptide, antigen CD29 includes MDF2, MSK12)		HPMR			STRING.binding		LAMB1	ITGB1		known	literature supported
LAMB2_RPSA	LAMB2	laminin, beta 2 (laminin S)	RPSA	ribosomal protein SA		HPMR					LAMB2	RPSA		known	literature supported
LAMC1_ITGA7	LAMC1	laminin, gamma 1 (formerly LAMB2)	ITGA7	integrin, alpha 7					STRING.binding			ITGA7		novel	putative
LAMC1_ITGB1	LAMC1	laminin, gamma 1 (formerly LAMB2)	ITGB1	integrin, beta 1 (fibronectin receptor, beta polypeptide, antigen CD29 includes MDF2, MSK12)					STRING.binding			ITGB1		novel	putative
LGALS3BP_ITGB1	LGALS3BP	lectin, galactoside-binding, soluble, 3 binding protein	ITGB1	integrin, beta 1 (fibronectin receptor, beta polypeptide, antigen CD29 includes MDF2, MSK12)				HPRD				ITGB1		novel	literature supported
LGALS3BP_VANGL1	LGALS3BP	lectin, galactoside-binding, soluble, 3 binding protein	VANGL1	VANGL planar cell polarity protein 1					STRING.binding					novel	putative
LRPAP1_LDLR	LRPAP1	low density lipoprotein receptor-related protein associated protein 1	LDLR	low density lipoprotein receptor				HPRD			LRPAP1	LDLR		novel	literature supported
LRPAP1_LRP1	LRPAP1	low density lipoprotein receptor-related protein associated protein 1	LRP1	low density lipoprotein receptor-related protein 1		HPMR		HPRD			LRPAP1	LRP1		known	literature supported
LRPAP1_SORT1	LRPAP1	low density lipoprotein receptor-related protein associated protein 1	SORT1	sortilin 1				HPRD			LRPAP1	SORT1		novel	literature supported
MDK_ITGB1	MDK	midkine (neurite growth-promoting factor 2)	ITGB1	integrin, beta 1 (fibronectin receptor, beta polypeptide, antigen CD29 includes MDF2, MSK12)					STRING.binding		MDK	ITGB1		novel	putative
MDK_LRP1	MDK	midkine (neurite growth-promoting factor 2)	LRP1	low density lipoprotein receptor-related protein 1				HPRD			MDK	LRP1		novel	literature supported
MFGE8_PDGFRB	MFGE8	milk fat globule-EGF factor 8 protein	PDGFRB	platelet-derived growth factor receptor, beta polypeptide									21868707	novel	literature supported
MMP2_SDC2	MMP2	matrix metallopeptidase 2 (gelatinase A, 72kDa gelatinase, 72kDa type IV collagenase)	SDC2	syndecan 2									17623663	novel	literature supported
NID1_ITGB1	NID1	nidogen 1	ITGB1	integrin, beta 1 (fibronectin receptor, beta polypeptide, antigen CD29 includes MDF2, MSK12)					STRING.binding		NID1	ITGB1		novel	putative
NID1_PTPRF	NID1	nidogen 1	PTPRF	protein tyrosine phosphatase, receptor type, F		HPMR					NID1	PTPRF		known	literature supported
PDAP1_PDGFRB	PDAP1	PDGFA associated protein 1	PDGFRB	platelet-derived growth factor receptor, beta polypeptide				HPRD			PDAP1	PDGFRB		novel	literature supported
PKM_CD44	PKM	pyruvate kinase, muscle	CD44	CD44 molecule (Indian blood group)					STRING.binding		PKM2	CD44		novel	putative
PLTP_ABCA1	PLTP	phospholipid transfer protein	ABCA1	ATP-binding cassette, sub-family A (ABC1), member 1				HPRD	STRING.binding					novel	literature supported
PSAP_LRP1	PSAP	prosaposin	LRP1	low density lipoprotein receptor-related protein 1		HPMR					PSAP	LRP1		known	literature supported
PSAP_SORT1	PSAP	prosaposin	SORT1	sortilin 1					STRING.binding		PSAP	SORT1		novel	putative
SERPINE2_LRP1	SERPINE2	serpin peptidase inhibitor, clade E (nexin, plasminogen activator inhibitor type 1), member 2	LRP1	low density lipoprotein receptor-related protein 1		HPMR					SERPINE2	LRP1		known	literature supported
SERPING1_LRP1	SERPING1	serpin peptidase inhibitor, clade G (C1 inhibitor), member 1	LRP1	low density lipoprotein receptor-related protein 1		HPMR					SERPING1	LRP1		known	literature supported
TFPI_LRP1	TFPI	tissue factor pathway inhibitor (lipoprotein-associated coagulation inhibitor)	LRP1	low density lipoprotein receptor-related protein 1		HPMR					TFPI	LRP1		known	literature supported
TGFB1_CAV1	TGFB1	transforming growth factor, beta 1	CAV1	caveolin 1, caveolae protein, 22kDa					STRING.binding		TGFB1			novel	putative
TGFB1_ENG	TGFB1	transforming growth factor, beta 1	ENG	endoglin				HPRD	STRING.binding	STRING.experiment	TGFB1	ENG		novel	literature supported
TGFB1_SDC2	TGFB1	transforming growth factor, beta 1	SDC2	syndecan 2				HPRD	STRING.binding		TGFB1	SDC2		novel	literature supported
TGFB1_TGFBR3	TGFB1	transforming growth factor, beta 1	TGFBR3	transforming growth factor, beta receptor III	DLRP			HPRD	STRING.binding	STRING.experiment	TGFB1	TGFBR3		known	literature supported
THBS2_ITGB1	THBS2	thrombospondin 2	ITGB1	integrin, beta 1 (fibronectin receptor, beta polypeptide, antigen CD29 includes MDF2, MSK12)					STRING.binding		THBS2	ITGB1	15292271	novel	literature supported
TIMP1_CD63	TIMP1	TIMP metallopeptidase inhibitor 1	CD63	CD63 molecule				HPRD	STRING.binding			CD63		novel	literature supported
TIMP2_ITGB1	TIMP2	TIMP metallopeptidase inhibitor 2	ITGB1	integrin, beta 1 (fibronectin receptor, beta polypeptide, antigen CD29 includes MDF2, MSK12)				HPRD				ITGB1		novel	literature supported
VCAN_CD44	VCAN	versican	CD44	CD44 molecule (Indian blood group)				HPRD	STRING.binding			CD44		novel	literature supported
VCAN_ITGB1	VCAN	versican	ITGB1	integrin, beta 1 (fibronectin receptor, beta polypeptide, antigen CD29 includes MDF2, MSK12)				HPRD				ITGB1		novel	literature supported
VIM_CD44	VIM	vimentin	CD44	CD44 molecule (Indian blood group)									22216242	novel	literature supported

## Sheet: Adipo-SWAT
Pair.Name	Ligand.ApprovedSymbol	Ligand.Name	Receptor.ApprovedSymbol	Receptor.Name	DLRP	HPMR	IUPHAR	HPRD	STRING.binding	STRING.experiment	HPMR.Ligand	HPMR.Receptor	PMID.Manual	Pair.Source	Pair.Evidence
ADAM12_ITGB1	ADAM12	ADAM metallopeptidase domain 12	ITGB1	integrin, beta 1 (fibronectin receptor, beta polypeptide, antigen CD29 includes MDF2, MSK12)		HPMR			STRING.binding		ADAM12	ITGB1		known	literature supported
ADAM15_ITGA5	ADAM15	ADAM metallopeptidase domain 15	ITGA5	integrin, alpha 5 (fibronectin receptor, alpha polypeptide)		HPMR					ADAM15	ITGA5		known	literature supported
ADAM15_ITGAV	ADAM15	ADAM metallopeptidase domain 15	ITGAV	integrin, alpha V					STRING.binding		ADAM15	ITGAV	9914169	novel	literature supported
ADAM15_ITGB1	ADAM15	ADAM metallopeptidase domain 15	ITGB1	integrin, beta 1 (fibronectin receptor, beta polypeptide, antigen CD29 includes MDF2, MSK12)		HPMR			STRING.binding		ADAM15	ITGB1		known	literature supported
ANXA1_EGFR	ANXA1	annexin A1	EGFR	epidermal growth factor receptor				HPRD	STRING.binding		ANXA1	EGFR		novel	literature supported
APOE_LDLR	APOE	apolipoprotein E	LDLR	low density lipoprotein receptor		HPMR		HPRD	STRING.binding		APOE	LDLR		known	literature supported
APOE_LRP1	APOE	apolipoprotein E	LRP1	low density lipoprotein receptor-related protein 1				HPRD	STRING.binding	STRING.experiment	APOE	LRP1		novel	literature supported
APP_CAV1	APP	amyloid beta (A4) precursor protein	CAV1	caveolin 1, caveolae protein, 22kDa				HPRD						novel	literature supported
APP_GPC1	APP	amyloid beta (A4) precursor protein	GPC1	glypican 1				HPRD	STRING.binding			GPC1		novel	literature supported
APP_LRP1	APP	amyloid beta (A4) precursor protein	LRP1	low density lipoprotein receptor-related protein 1				HPRD		STRING.experiment		LRP1		novel	literature supported
B2M_TFRC	B2M	beta-2-microglobulin	TFRC	transferrin receptor					STRING.binding	STRING.experiment		TFRC		novel	putative
CALR_ITGAV	CALR	calreticulin	ITGAV	integrin, alpha V				HPRD			CALR	ITGAV		novel	literature supported
CALR_LRP1	CALR	calreticulin	LRP1	low density lipoprotein receptor-related protein 1				HPRD	STRING.binding	STRING.experiment	CALR	LRP1		novel	literature supported
COL1A1_CD36	COL1A1	collagen, type I, alpha 1	CD36	CD36 molecule (thrombospondin receptor)				HPRD	STRING.binding		COL1A1	CD36		novel	literature supported
COL1A1_CD44	COL1A1	collagen, type I, alpha 1	CD44	CD44 molecule (Indian blood group)				HPRD			COL1A1	CD44		novel	literature supported
COL1A1_DDR2	COL1A1	collagen, type I, alpha 1	DDR2	discoidin domain receptor tyrosine kinase 2		HPMR		HPRD			COL1A1	DDR2		known	literature supported
COL1A1_ITGA5	COL1A1	collagen, type I, alpha 1	ITGA5	integrin, alpha 5 (fibronectin receptor, alpha polypeptide)				HPRD			COL1A1	ITGA5		novel	literature supported
COL1A1_ITGAV	COL1A1	collagen, type I, alpha 1	ITGAV	integrin, alpha V					STRING.binding		COL1A1	ITGAV		novel	putative
COL1A1_ITGB1	COL1A1	collagen, type I, alpha 1	ITGB1	integrin, beta 1 (fibronectin receptor, beta polypeptide, antigen CD29 includes MDF2, MSK12)		HPMR			STRING.binding		COL1A1	ITGB1		known	literature supported
COL1A2_CD36	COL1A2	collagen, type I, alpha 2	CD36	CD36 molecule (thrombospondin receptor)				HPRD	STRING.binding			CD36		novel	literature supported
COL1A2_CD44	COL1A2	collagen, type I, alpha 2	CD44	CD44 molecule (Indian blood group)				HPRD				CD44		novel	literature supported
COL1A2_ITGAV	COL1A2	collagen, type I, alpha 2	ITGAV	integrin, alpha V					STRING.binding			ITGAV		novel	putative
COL1A2_ITGB1	COL1A2	collagen, type I, alpha 2	ITGB1	integrin, beta 1 (fibronectin receptor, beta polypeptide, antigen CD29 includes MDF2, MSK12)					STRING.binding			ITGB1		novel	putative
COL3A1_DDR2	COL3A1	collagen, type III, alpha 1	DDR2	discoidin domain receptor tyrosine kinase 2				HPRD				DDR2		novel	literature supported
COL3A1_ITGB1	COL3A1	collagen, type III, alpha 1	ITGB1	integrin, beta 1 (fibronectin receptor, beta polypeptide, antigen CD29 includes MDF2, MSK12)					STRING.binding			ITGB1		novel	putative
COL4A1_CD47	COL4A1	collagen, type IV, alpha 1	CD47	CD47 molecule					STRING.binding		COL4A1	CD47		novel	putative
COL4A1_ITGAV	COL4A1	collagen, type IV, alpha 1	ITGAV	integrin, alpha V					STRING.binding		COL4A1	ITGAV	14610079	novel	literature supported
COL4A1_ITGB1	COL4A1	collagen, type IV, alpha 1	ITGB1	integrin, beta 1 (fibronectin receptor, beta polypeptide, antigen CD29 includes MDF2, MSK12)		HPMR			STRING.binding		COL4A1	ITGB1		known	literature supported
COL5A1_ITGB1	COL5A1	collagen, type V, alpha 1	ITGB1	integrin, beta 1 (fibronectin receptor, beta polypeptide, antigen CD29 includes MDF2, MSK12)					STRING.binding			ITGB1		novel	putative
COL5A2_ITGB1	COL5A2	collagen, type V, alpha 2	ITGB1	integrin, beta 1 (fibronectin receptor, beta polypeptide, antigen CD29 includes MDF2, MSK12)					STRING.binding			ITGB1		novel	putative
COL6A1_ITGB1	COL6A1	collagen, type VI, alpha 1	ITGB1	integrin, beta 1 (fibronectin receptor, beta polypeptide, antigen CD29 includes MDF2, MSK12)					STRING.binding			ITGB1		novel	putative
COL6A2_ITGB1	COL6A2	collagen, type VI, alpha 2	ITGB1	integrin, beta 1 (fibronectin receptor, beta polypeptide, antigen CD29 includes MDF2, MSK12)					STRING.binding			ITGB1		novel	putative
COL6A3_ITGB1	COL6A3	collagen, type VI, alpha 3	ITGB1	integrin, beta 1 (fibronectin receptor, beta polypeptide, antigen CD29 includes MDF2, MSK12)					STRING.binding			ITGB1		novel	putative
CXCL12_ITGB1	CXCL12	chemokine (C-X-C motif) ligand 12	ITGB1	integrin, beta 1 (fibronectin receptor, beta polypeptide, antigen CD29 includes MDF2, MSK12)									18448868	novel	literature supported
CYR61_CAV1	CYR61	cysteine-rich, angiogenic inducer, 61	CAV1	caveolin 1, caveolae protein, 22kDa					STRING.binding		CYR61			novel	putative
CYR61_ITGA5	CYR61	cysteine-rich, angiogenic inducer, 61	ITGA5	integrin, alpha 5 (fibronectin receptor, alpha polypeptide)		HPMR					CYR61	ITGA5		known	literature supported
CYR61_ITGAV	CYR61	cysteine-rich, angiogenic inducer, 61	ITGAV	integrin, alpha V				HPRD	STRING.binding	STRING.experiment	CYR61	ITGAV		novel	literature supported
CYR61_ITGB5	CYR61	cysteine-rich, angiogenic inducer, 61	ITGB5	integrin, beta 5				HPRD	STRING.binding		CYR61	ITGB5		novel	literature supported
DCN_EGFR	DCN	decorin	EGFR	epidermal growth factor receptor				HPRD	STRING.binding	STRING.experiment		EGFR		novel	literature supported
EFNB1_EPHB6	EFNB1	ephrin-B1	EPHB6	EPH receptor B6	DLRP	HPMR			STRING.binding	STRING.experiment	EFNB1	EPHB6		known	literature supported
FBLN1_ITGB1	FBLN1	fibulin 1	ITGB1	integrin, beta 1 (fibronectin receptor, beta polypeptide, antigen CD29 includes MDF2, MSK12)				HPRD				ITGB1		novel	literature supported
FBN1_ITGA5	FBN1	fibrillin 1	ITGA5	integrin, alpha 5 (fibronectin receptor, alpha polypeptide)					STRING.binding			ITGA5	20686071	novel	literature supported
FBN1_ITGAV	FBN1	fibrillin 1	ITGAV	integrin, alpha V					STRING.binding			ITGAV	20686071	novel	literature supported
FBN1_ITGB1	FBN1	fibrillin 1	ITGB1	integrin, beta 1 (fibronectin receptor, beta polypeptide, antigen CD29 includes MDF2, MSK12)					STRING.binding			ITGB1	20686071	novel	literature supported
FGF7_FGFR1	FGF7	fibroblast growth factor 7	FGFR1	fibroblast growth factor receptor 1				HPRD		STRING.experiment	FGF7	FGFR1		novel	literature supported
FGF7_NRP1	FGF7	fibroblast growth factor 7	NRP1	neuropilin 1				HPRD			FGF7	NRP1		novel	literature supported
FN1_CD44	FN1	fibronectin 1	CD44	CD44 molecule (Indian blood group)					STRING.binding		FN1	CD44	1730778	novel	literature supported
FN1_ITGA5	FN1	fibronectin 1	ITGA5	integrin, alpha 5 (fibronectin receptor, alpha polypeptide)		HPMR		HPRD	STRING.binding	STRING.experiment	FN1	ITGA5		known	literature supported
FN1_ITGAV	FN1	fibronectin 1	ITGAV	integrin, alpha V					STRING.binding		FN1	ITGAV	23154389	novel	literature supported
FN1_ITGB1	FN1	fibronectin 1	ITGB1	integrin, beta 1 (fibronectin receptor, beta polypeptide, antigen CD29 includes MDF2, MSK12)		HPMR		HPRD	STRING.binding	STRING.experiment	FN1	ITGB1		known	literature supported
FN1_NT5E	FN1	fibronectin 1	NT5E	5'-nucleotidase, ecto (CD73)				HPRD			FN1			novel	literature supported
FN1_SDC2	FN1	fibronectin 1	SDC2	syndecan 2		HPMR		HPRD	STRING.binding		FN1	SDC2		known	literature supported
GNAI2_CAV1	GNAI2	guanine nucleotide binding protein (G protein), alpha inhibiting activity polypeptide 2	CAV1	caveolin 1, caveolae protein, 22kDa				HPRD			GNAI2			novel	literature supported
GNAI2_EDNRB	GNAI2	guanine nucleotide binding protein (G protein), alpha inhibiting activity polypeptide 2	EDNRB	endothelin receptor type B					STRING.binding		GNAI2	EDNRB		novel	putative
GNAI2_EGFR	GNAI2	guanine nucleotide binding protein (G protein), alpha inhibiting activity polypeptide 2	EGFR	epidermal growth factor receptor				HPRD			GNAI2	EGFR		novel	literature supported
HAS2_CD44	HAS2	hyaluronan synthase 2	CD44	CD44 molecule (Indian blood group)		HPMR			STRING.binding		HAS2	CD44		known	literature supported
HLA-A_APLP2	HLA-A	major histocompatibility complex, class I, A	APLP2	amyloid beta (A4) precursor-like protein 2				HPRD			HLA-A			novel	literature supported
HLA-B_CANX	HLA-B	major histocompatibility complex, class I, B	CANX	calnexin									7876141	novel	literature supported
HSP90AA1_EGFR	HSP90AA1	heat shock protein 90kDa alpha (cytosolic), class A member 1	EGFR	epidermal growth factor receptor									18199556	novel	literature supported
HSPG2_ITGB1	HSPG2	heparan sulfate proteoglycan 2	ITGB1	integrin, beta 1 (fibronectin receptor, beta polypeptide, antigen CD29 includes MDF2, MSK12)				HPRD			HSPG2	ITGB1		novel	literature supported
LAMA4_ITGAV	LAMA4	laminin, alpha 4	ITGAV	integrin, alpha V					STRING.binding		LAMA4	ITGAV		novel	putative
LAMA4_ITGB1	LAMA4	laminin, alpha 4	ITGB1	integrin, beta 1 (fibronectin receptor, beta polypeptide, antigen CD29 includes MDF2, MSK12)					STRING.binding		LAMA4	ITGB1		novel	putative
LAMB1_ITGAV	LAMB1	laminin, beta 1	ITGAV	integrin, alpha V					STRING.binding		LAMB1	ITGAV		novel	putative
LAMB1_ITGB1	LAMB1	laminin, beta 1	ITGB1	integrin, beta 1 (fibronectin receptor, beta polypeptide, antigen CD29 includes MDF2, MSK12)		HPMR			STRING.binding		LAMB1	ITGB1		known	literature supported
LAMB2_RPSA	LAMB2	laminin, beta 2 (laminin S)	RPSA	ribosomal protein SA		HPMR					LAMB2	RPSA		known	literature supported
LAMC1_ITGAV	LAMC1	laminin, gamma 1 (formerly LAMB2)	ITGAV	integrin, alpha V					STRING.binding			ITGAV		novel	putative
LAMC1_ITGB1	LAMC1	laminin, gamma 1 (formerly LAMB2)	ITGB1	integrin, beta 1 (fibronectin receptor, beta polypeptide, antigen CD29 includes MDF2, MSK12)					STRING.binding			ITGB1		novel	putative
LGALS3BP_ITGB1	LGALS3BP	lectin, galactoside-binding, soluble, 3 binding protein	ITGB1	integrin, beta 1 (fibronectin receptor, beta polypeptide, antigen CD29 includes MDF2, MSK12)				HPRD				ITGB1		novel	literature supported
LPL_CD44	LPL	lipoprotein lipase	CD44	CD44 molecule (Indian blood group)					STRING.binding			CD44		novel	putative
LPL_LRP1	LPL	lipoprotein lipase	LRP1	low density lipoprotein receptor-related protein 1				HPRD	STRING.binding	STRING.experiment		LRP1		novel	literature supported
LRPAP1_LDLR	LRPAP1	low density lipoprotein receptor-related protein associated protein 1	LDLR	low density lipoprotein receptor				HPRD			LRPAP1	LDLR		novel	literature supported
LRPAP1_LRP1	LRPAP1	low density lipoprotein receptor-related protein associated protein 1	LRP1	low density lipoprotein receptor-related protein 1		HPMR		HPRD			LRPAP1	LRP1		known	literature supported
MDK_ITGB1	MDK	midkine (neurite growth-promoting factor 2)	ITGB1	integrin, beta 1 (fibronectin receptor, beta polypeptide, antigen CD29 includes MDF2, MSK12)					STRING.binding		MDK	ITGB1		novel	putative
MDK_LRP1	MDK	midkine (neurite growth-promoting factor 2)	LRP1	low density lipoprotein receptor-related protein 1				HPRD			MDK	LRP1		novel	literature supported
MFGE8_ITGAV	MFGE8	milk fat globule-EGF factor 8 protein	ITGAV	integrin, alpha V					STRING.binding			ITGAV	24441829	novel	literature supported
MFGE8_PDGFRB	MFGE8	milk fat globule-EGF factor 8 protein	PDGFRB	platelet-derived growth factor receptor, beta polypeptide									21868707	novel	literature supported
MMP2_SDC2	MMP2	matrix metallopeptidase 2 (gelatinase A, 72kDa gelatinase, 72kDa type IV collagenase)	SDC2	syndecan 2									17623663	novel	literature supported
NID1_ITGAV	NID1	nidogen 1	ITGAV	integrin, alpha V				HPRD			NID1	ITGAV		novel	literature supported
NID1_ITGB1	NID1	nidogen 1	ITGB1	integrin, beta 1 (fibronectin receptor, beta polypeptide, antigen CD29 includes MDF2, MSK12)					STRING.binding		NID1	ITGB1		novel	putative
PDAP1_PDGFRB	PDAP1	PDGFA associated protein 1	PDGFRB	platelet-derived growth factor receptor, beta polypeptide				HPRD			PDAP1	PDGFRB		novel	literature supported
PKM_CD44	PKM	pyruvate kinase, muscle	CD44	CD44 molecule (Indian blood group)					STRING.binding		PKM2	CD44		novel	putative
PLTP_ABCA1	PLTP	phospholipid transfer protein	ABCA1	ATP-binding cassette, sub-family A (ABC1), member 1				HPRD	STRING.binding					novel	literature supported
PSAP_LRP1	PSAP	prosaposin	LRP1	low density lipoprotein receptor-related protein 1		HPMR					PSAP	LRP1		known	literature supported
SERPING1_LRP1	SERPING1	serpin peptidase inhibitor, clade G (C1 inhibitor), member 1	LRP1	low density lipoprotein receptor-related protein 1		HPMR					SERPING1	LRP1		known	literature supported
TIMP1_CD63	TIMP1	TIMP metallopeptidase inhibitor 1	CD63	CD63 molecule				HPRD	STRING.binding			CD63		novel	literature supported
TIMP2_ITGB1	TIMP2	TIMP metallopeptidase inhibitor 2	ITGB1	integrin, beta 1 (fibronectin receptor, beta polypeptide, antigen CD29 includes MDF2, MSK12)				HPRD				ITGB1		novel	literature supported
VCAN_CD44	VCAN	versican	CD44	CD44 molecule (Indian blood group)				HPRD	STRING.binding			CD44		novel	literature supported
VCAN_EGFR	VCAN	versican	EGFR	epidermal growth factor receptor					STRING.binding			EGFR	16045811	novel	literature supported
VCAN_ITGB1	VCAN	versican	ITGB1	integrin, beta 1 (fibronectin receptor, beta polypeptide, antigen CD29 includes MDF2, MSK12)				HPRD				ITGB1		novel	literature supported
VEGFB_NRP1	VEGFB	vascular endothelial growth factor B	NRP1	neuropilin 1	DLRP	HPMR		HPRD	STRING.binding			NRP1		known	literature supported
VIM_CD44	VIM	vimentin	CD44	CD44 molecule (Indian blood group)									22216242	novel	literature supported

## Sheet: Adipo-Adipo
Pair.Name	Ligand.ApprovedSymbol	Ligand.Name	Receptor.ApprovedSymbol	Receptor.Name	DLRP	HPMR	IUPHAR	HPRD	STRING.binding	STRING.experiment	HPMR.Ligand	HPMR.Receptor	PMID.Manual	Pair.Source	Pair.Evidence
ADAM12_ITGB1	ADAM12	ADAM metallopeptidase domain 12	ITGB1	integrin, beta 1 (fibronectin receptor, beta polypeptide, antigen CD29 includes MDF2, MSK12)		HPMR			STRING.binding		ADAM12	ITGB1		known	literature supported
ADAM15_ITGB1	ADAM15	ADAM metallopeptidase domain 15	ITGB1	integrin, beta 1 (fibronectin receptor, beta polypeptide, antigen CD29 includes MDF2, MSK12)		HPMR			STRING.binding		ADAM15	ITGB1		known	literature supported
ADIPOQ_ADIPOR1	ADIPOQ	adiponectin, C1Q and collagen domain containing	ADIPOR1	adiponectin receptor 1		HPMR			STRING.binding		ADIPOQ	ADIPOR1		known	literature supported
APOE_LDLR	APOE	apolipoprotein E	LDLR	low density lipoprotein receptor		HPMR		HPRD	STRING.binding		APOE	LDLR		known	literature supported
APOE_LRP1	APOE	apolipoprotein E	LRP1	low density lipoprotein receptor-related protein 1				HPRD	STRING.binding	STRING.experiment	APOE	LRP1		novel	literature supported
APP_CAV1	APP	amyloid beta (A4) precursor protein	CAV1	caveolin 1, caveolae protein, 22kDa				HPRD						novel	literature supported
APP_GPC1	APP	amyloid beta (A4) precursor protein	GPC1	glypican 1				HPRD	STRING.binding			GPC1		novel	literature supported
APP_LRP1	APP	amyloid beta (A4) precursor protein	LRP1	low density lipoprotein receptor-related protein 1				HPRD		STRING.experiment		LRP1		novel	literature supported
APP_NCSTN	APP	amyloid beta (A4) precursor protein	NCSTN	nicastrin				HPRD				NCSTN		novel	literature supported
B2M_TFRC	B2M	beta-2-microglobulin	TFRC	transferrin receptor					STRING.binding	STRING.experiment		TFRC		novel	putative
CALR_LRP1	CALR	calreticulin	LRP1	low density lipoprotein receptor-related protein 1				HPRD	STRING.binding	STRING.experiment	CALR	LRP1		novel	literature supported
COL1A1_CD36	COL1A1	collagen, type I, alpha 1	CD36	CD36 molecule (thrombospondin receptor)				HPRD	STRING.binding		COL1A1	CD36		novel	literature supported
COL1A1_CD44	COL1A1	collagen, type I, alpha 1	CD44	CD44 molecule (Indian blood group)				HPRD			COL1A1	CD44		novel	literature supported
COL1A1_DDR2	COL1A1	collagen, type I, alpha 1	DDR2	discoidin domain receptor tyrosine kinase 2		HPMR		HPRD			COL1A1	DDR2		known	literature supported
COL1A1_ITGB1	COL1A1	collagen, type I, alpha 1	ITGB1	integrin, beta 1 (fibronectin receptor, beta polypeptide, antigen CD29 includes MDF2, MSK12)		HPMR			STRING.binding		COL1A1	ITGB1		known	literature supported
COL1A2_CD36	COL1A2	collagen, type I, alpha 2	CD36	CD36 molecule (thrombospondin receptor)				HPRD	STRING.binding			CD36		novel	literature supported
COL1A2_CD44	COL1A2	collagen, type I, alpha 2	CD44	CD44 molecule (Indian blood group)				HPRD				CD44		novel	literature supported
COL1A2_ITGB1	COL1A2	collagen, type I, alpha 2	ITGB1	integrin, beta 1 (fibronectin receptor, beta polypeptide, antigen CD29 includes MDF2, MSK12)					STRING.binding			ITGB1		novel	putative
COL3A1_DDR2	COL3A1	collagen, type III, alpha 1	DDR2	discoidin domain receptor tyrosine kinase 2				HPRD				DDR2		novel	literature supported
COL3A1_ITGB1	COL3A1	collagen, type III, alpha 1	ITGB1	integrin, beta 1 (fibronectin receptor, beta polypeptide, antigen CD29 includes MDF2, MSK12)					STRING.binding			ITGB1		novel	putative
COL4A1_ITGB1	COL4A1	collagen, type IV, alpha 1	ITGB1	integrin, beta 1 (fibronectin receptor, beta polypeptide, antigen CD29 includes MDF2, MSK12)		HPMR			STRING.binding		COL4A1	ITGB1		known	literature supported
COL5A1_ITGB1	COL5A1	collagen, type V, alpha 1	ITGB1	integrin, beta 1 (fibronectin receptor, beta polypeptide, antigen CD29 includes MDF2, MSK12)					STRING.binding			ITGB1		novel	putative
COL5A2_ITGB1	COL5A2	collagen, type V, alpha 2	ITGB1	integrin, beta 1 (fibronectin receptor, beta polypeptide, antigen CD29 includes MDF2, MSK12)					STRING.binding			ITGB1		novel	putative
COL6A1_ITGB1	COL6A1	collagen, type VI, alpha 1	ITGB1	integrin, beta 1 (fibronectin receptor, beta polypeptide, antigen CD29 includes MDF2, MSK12)					STRING.binding			ITGB1		novel	putative
COL6A2_ITGB1	COL6A2	collagen, type VI, alpha 2	ITGB1	integrin, beta 1 (fibronectin receptor, beta polypeptide, antigen CD29 includes MDF2, MSK12)					STRING.binding			ITGB1		novel	putative
COL6A3_ITGB1	COL6A3	collagen, type VI, alpha 3	ITGB1	integrin, beta 1 (fibronectin receptor, beta polypeptide, antigen CD29 includes MDF2, MSK12)					STRING.binding			ITGB1		novel	putative
CXCL12_ITGB1	CXCL12	chemokine (C-X-C motif) ligand 12	ITGB1	integrin, beta 1 (fibronectin receptor, beta polypeptide, antigen CD29 includes MDF2, MSK12)									18448868	novel	literature supported
CYR61_CAV1	CYR61	cysteine-rich, angiogenic inducer, 61	CAV1	caveolin 1, caveolae protein, 22kDa					STRING.binding		CYR61			novel	putative
FBLN1_ITGB1	FBLN1	fibulin 1	ITGB1	integrin, beta 1 (fibronectin receptor, beta polypeptide, antigen CD29 includes MDF2, MSK12)				HPRD				ITGB1		novel	literature supported
FBN1_ITGB1	FBN1	fibrillin 1	ITGB1	integrin, beta 1 (fibronectin receptor, beta polypeptide, antigen CD29 includes MDF2, MSK12)					STRING.binding			ITGB1	20686071	novel	literature supported
FGF7_FGFR1	FGF7	fibroblast growth factor 7	FGFR1	fibroblast growth factor receptor 1				HPRD		STRING.experiment	FGF7	FGFR1		novel	literature supported
FN1_CD44	FN1	fibronectin 1	CD44	CD44 molecule (Indian blood group)					STRING.binding		FN1	CD44	1730778	novel	literature supported
FN1_IL17RC	FN1	fibronectin 1	IL17RC	interleukin 17 receptor C					STRING.binding		FN1	IL17RC		novel	putative
FN1_ITGB1	FN1	fibronectin 1	ITGB1	integrin, beta 1 (fibronectin receptor, beta polypeptide, antigen CD29 includes MDF2, MSK12)		HPMR		HPRD	STRING.binding	STRING.experiment	FN1	ITGB1		known	literature supported
FN1_SDC2	FN1	fibronectin 1	SDC2	syndecan 2		HPMR		HPRD	STRING.binding		FN1	SDC2		known	literature supported
GNAI2_CAV1	GNAI2	guanine nucleotide binding protein (G protein), alpha inhibiting activity polypeptide 2	CAV1	caveolin 1, caveolae protein, 22kDa				HPRD			GNAI2			novel	literature supported
HAS2_CD44	HAS2	hyaluronan synthase 2	CD44	CD44 molecule (Indian blood group)		HPMR			STRING.binding		HAS2	CD44		known	literature supported
HLA-A_APLP2	HLA-A	major histocompatibility complex, class I, A	APLP2	amyloid beta (A4) precursor-like protein 2				HPRD			HLA-A			novel	literature supported
HLA-B_CANX	HLA-B	major histocompatibility complex, class I, B	CANX	calnexin									7876141	novel	literature supported
HSPG2_ITGB1	HSPG2	heparan sulfate proteoglycan 2	ITGB1	integrin, beta 1 (fibronectin receptor, beta polypeptide, antigen CD29 includes MDF2, MSK12)				HPRD			HSPG2	ITGB1		novel	literature supported
LAMA4_ITGB1	LAMA4	laminin, alpha 4	ITGB1	integrin, beta 1 (fibronectin receptor, beta polypeptide, antigen CD29 includes MDF2, MSK12)					STRING.binding		LAMA4	ITGB1		novel	putative
LAMB1_ITGA7	LAMB1	laminin, beta 1	ITGA7	integrin, alpha 7					STRING.binding		LAMB1	ITGA7		novel	putative
LAMB1_ITGB1	LAMB1	laminin, beta 1	ITGB1	integrin, beta 1 (fibronectin receptor, beta polypeptide, antigen CD29 includes MDF2, MSK12)		HPMR			STRING.binding		LAMB1	ITGB1		known	literature supported
LAMB2_RPSA	LAMB2	laminin, beta 2 (laminin S)	RPSA	ribosomal protein SA		HPMR					LAMB2	RPSA		known	literature supported
LAMC1_ITGA7	LAMC1	laminin, gamma 1 (formerly LAMB2)	ITGA7	integrin, alpha 7					STRING.binding			ITGA7		novel	putative
LAMC1_ITGB1	LAMC1	laminin, gamma 1 (formerly LAMB2)	ITGB1	integrin, beta 1 (fibronectin receptor, beta polypeptide, antigen CD29 includes MDF2, MSK12)					STRING.binding			ITGB1		novel	putative
LGALS3BP_ITGB1	LGALS3BP	lectin, galactoside-binding, soluble, 3 binding protein	ITGB1	integrin, beta 1 (fibronectin receptor, beta polypeptide, antigen CD29 includes MDF2, MSK12)				HPRD				ITGB1		novel	literature supported
LGALS3BP_VANGL1	LGALS3BP	lectin, galactoside-binding, soluble, 3 binding protein	VANGL1	VANGL planar cell polarity protein 1					STRING.binding					novel	putative
LPL_CD44	LPL	lipoprotein lipase	CD44	CD44 molecule (Indian blood group)					STRING.binding			CD44		novel	putative
LPL_LRP1	LPL	lipoprotein lipase	LRP1	low density lipoprotein receptor-related protein 1				HPRD	STRING.binding	STRING.experiment		LRP1		novel	literature supported
LRPAP1_LDLR	LRPAP1	low density lipoprotein receptor-related protein associated protein 1	LDLR	low density lipoprotein receptor				HPRD			LRPAP1	LDLR		novel	literature supported
LRPAP1_LRP1	LRPAP1	low density lipoprotein receptor-related protein associated protein 1	LRP1	low density lipoprotein receptor-related protein 1		HPMR		HPRD			LRPAP1	LRP1		known	literature supported
LRPAP1_SORT1	LRPAP1	low density lipoprotein receptor-related protein associated protein 1	SORT1	sortilin 1				HPRD			LRPAP1	SORT1		novel	literature supported
MDK_ITGB1	MDK	midkine (neurite growth-promoting factor 2)	ITGB1	integrin, beta 1 (fibronectin receptor, beta polypeptide, antigen CD29 includes MDF2, MSK12)					STRING.binding		MDK	ITGB1		novel	putative
MDK_LRP1	MDK	midkine (neurite growth-promoting factor 2)	LRP1	low density lipoprotein receptor-related protein 1				HPRD			MDK	LRP1		novel	literature supported
MFGE8_PDGFRB	MFGE8	milk fat globule-EGF factor 8 protein	PDGFRB	platelet-derived growth factor receptor, beta polypeptide									21868707	novel	literature supported
MMP2_SDC2	MMP2	matrix metallopeptidase 2 (gelatinase A, 72kDa gelatinase, 72kDa type IV collagenase)	SDC2	syndecan 2									17623663	novel	literature supported
NID1_ITGB1	NID1	nidogen 1	ITGB1	integrin, beta 1 (fibronectin receptor, beta polypeptide, antigen CD29 includes MDF2, MSK12)					STRING.binding		NID1	ITGB1		novel	putative
NID1_PTPRF	NID1	nidogen 1	PTPRF	protein tyrosine phosphatase, receptor type, F		HPMR					NID1	PTPRF		known	literature supported
PDAP1_PDGFRB	PDAP1	PDGFA associated protein 1	PDGFRB	platelet-derived growth factor receptor, beta polypeptide				HPRD			PDAP1	PDGFRB		novel	literature supported
PKM_CD44	PKM	pyruvate kinase, muscle	CD44	CD44 molecule (Indian blood group)					STRING.binding		PKM2	CD44		novel	putative
PLTP_ABCA1	PLTP	phospholipid transfer protein	ABCA1	ATP-binding cassette, sub-family A (ABC1), member 1				HPRD	STRING.binding					novel	literature supported
PSAP_LRP1	PSAP	prosaposin	LRP1	low density lipoprotein receptor-related protein 1		HPMR					PSAP	LRP1		known	literature supported
PSAP_SORT1	PSAP	prosaposin	SORT1	sortilin 1					STRING.binding		PSAP	SORT1		novel	putative
SERPING1_LRP1	SERPING1	serpin peptidase inhibitor, clade G (C1 inhibitor), member 1	LRP1	low density lipoprotein receptor-related protein 1		HPMR					SERPING1	LRP1		known	literature supported
TIMP1_CD63	TIMP1	TIMP metallopeptidase inhibitor 1	CD63	CD63 molecule				HPRD	STRING.binding			CD63		novel	literature supported
TIMP2_ITGB1	TIMP2	TIMP metallopeptidase inhibitor 2	ITGB1	integrin, beta 1 (fibronectin receptor, beta polypeptide, antigen CD29 includes MDF2, MSK12)				HPRD				ITGB1		novel	literature supported
VCAN_CD44	VCAN	versican	CD44	CD44 molecule (Indian blood group)				HPRD	STRING.binding			CD44		novel	literature supported
VCAN_ITGB1	VCAN	versican	ITGB1	integrin, beta 1 (fibronectin receptor, beta polypeptide, antigen CD29 includes MDF2, MSK12)				HPRD				ITGB1		novel	literature supported
VIM_CD44	VIM	vimentin	CD44	CD44 molecule (Indian blood group)									22216242	novel	literature supported

## Sheet: SWAT-SWAT
Pair.Name	Ligand.ApprovedSymbol	Ligand.Name	Receptor.ApprovedSymbol	Receptor.Name	DLRP	HPMR	IUPHAR	HPRD	STRING.binding	STRING.experiment	HPMR.Ligand	HPMR.Receptor	PMID.Manual	Pair.Source	Pair.Evidence
ADAM12_ITGB1	ADAM12	ADAM metallopeptidase domain 12	ITGB1	integrin, beta 1 (fibronectin receptor, beta polypeptide, antigen CD29 includes MDF2, MSK12)		HPMR			STRING.binding		ADAM12	ITGB1		known	literature supported
ADAM9_ITGAV	ADAM9	ADAM metallopeptidase domain 9	ITGAV	integrin, alpha V		HPMR		HPRD			ADAM9	ITGAV		known	literature supported
ADAM9_ITGB1	ADAM9	ADAM metallopeptidase domain 9	ITGB1	integrin, beta 1 (fibronectin receptor, beta polypeptide, antigen CD29 includes MDF2, MSK12)		HPMR					ADAM9	ITGB1		known	literature supported
ADAM9_ITGB5	ADAM9	ADAM metallopeptidase domain 9	ITGB5	integrin, beta 5		HPMR					ADAM9	ITGB5		known	literature supported
ANXA1_EGFR	ANXA1	annexin A1	EGFR	epidermal growth factor receptor				HPRD	STRING.binding		ANXA1	EGFR		novel	literature supported
APOE_LDLR	APOE	apolipoprotein E	LDLR	low density lipoprotein receptor		HPMR		HPRD	STRING.binding		APOE	LDLR		known	literature supported
APOE_LRP1	APOE	apolipoprotein E	LRP1	low density lipoprotein receptor-related protein 1				HPRD	STRING.binding	STRING.experiment	APOE	LRP1		novel	literature supported
APP_CAV1	APP	amyloid beta (A4) precursor protein	CAV1	caveolin 1, caveolae protein, 22kDa				HPRD						novel	literature supported
APP_GPC1	APP	amyloid beta (A4) precursor protein	GPC1	glypican 1				HPRD	STRING.binding			GPC1		novel	literature supported
APP_LRP1	APP	amyloid beta (A4) precursor protein	LRP1	low density lipoprotein receptor-related protein 1				HPRD		STRING.experiment		LRP1		novel	literature supported
B2M_TFRC	B2M	beta-2-microglobulin	TFRC	transferrin receptor					STRING.binding	STRING.experiment		TFRC		novel	putative
CALR_ITGAV	CALR	calreticulin	ITGAV	integrin, alpha V				HPRD			CALR	ITGAV		novel	literature supported
CALR_LRP1	CALR	calreticulin	LRP1	low density lipoprotein receptor-related protein 1				HPRD	STRING.binding	STRING.experiment	CALR	LRP1		novel	literature supported
COL18A1_GPC1	COL18A1	collagen, type XVIII, alpha 1	GPC1	glypican 1		HPMR		HPRD			COL18A1	GPC1		known	literature supported
COL18A1_ITGA5	COL18A1	collagen, type XVIII, alpha 1	ITGA5	integrin, alpha 5 (fibronectin receptor, alpha polypeptide)		HPMR		HPRD	STRING.binding		COL18A1	ITGA5		known	literature supported
COL18A1_ITGB1	COL18A1	collagen, type XVIII, alpha 1	ITGB1	integrin, beta 1 (fibronectin receptor, beta polypeptide, antigen CD29 includes MDF2, MSK12)		HPMR			STRING.binding		COL18A1	ITGB1		known	literature supported
COL1A1_CD36	COL1A1	collagen, type I, alpha 1	CD36	CD36 molecule (thrombospondin receptor)				HPRD	STRING.binding		COL1A1	CD36		novel	literature supported
COL1A1_CD44	COL1A1	collagen, type I, alpha 1	CD44	CD44 molecule (Indian blood group)				HPRD			COL1A1	CD44		novel	literature supported
COL1A1_DDR2	COL1A1	collagen, type I, alpha 1	DDR2	discoidin domain receptor tyrosine kinase 2		HPMR		HPRD			COL1A1	DDR2		known	literature supported
COL1A1_ITGA5	COL1A1	collagen, type I, alpha 1	ITGA5	integrin, alpha 5 (fibronectin receptor, alpha polypeptide)				HPRD			COL1A1	ITGA5		novel	literature supported
COL1A1_ITGAV	COL1A1	collagen, type I, alpha 1	ITGAV	integrin, alpha V					STRING.binding		COL1A1	ITGAV		novel	putative
COL1A1_ITGB1	COL1A1	collagen, type I, alpha 1	ITGB1	integrin, beta 1 (fibronectin receptor, beta polypeptide, antigen CD29 includes MDF2, MSK12)		HPMR			STRING.binding		COL1A1	ITGB1		known	literature supported
COL1A2_CD36	COL1A2	collagen, type I, alpha 2	CD36	CD36 molecule (thrombospondin receptor)				HPRD	STRING.binding			CD36		novel	literature supported
COL1A2_CD44	COL1A2	collagen, type I, alpha 2	CD44	CD44 molecule (Indian blood group)				HPRD				CD44		novel	literature supported
COL1A2_ITGAV	COL1A2	collagen, type I, alpha 2	ITGAV	integrin, alpha V					STRING.binding			ITGAV		novel	putative
COL1A2_ITGB1	COL1A2	collagen, type I, alpha 2	ITGB1	integrin, beta 1 (fibronectin receptor, beta polypeptide, antigen CD29 includes MDF2, MSK12)					STRING.binding			ITGB1		novel	putative
COL3A1_DDR2	COL3A1	collagen, type III, alpha 1	DDR2	discoidin domain receptor tyrosine kinase 2				HPRD				DDR2		novel	literature supported
COL3A1_ITGB1	COL3A1	collagen, type III, alpha 1	ITGB1	integrin, beta 1 (fibronectin receptor, beta polypeptide, antigen CD29 includes MDF2, MSK12)					STRING.binding			ITGB1		novel	putative
COL4A1_CD47	COL4A1	collagen, type IV, alpha 1	CD47	CD47 molecule					STRING.binding		COL4A1	CD47		novel	putative
COL4A1_ITGAV	COL4A1	collagen, type IV, alpha 1	ITGAV	integrin, alpha V					STRING.binding		COL4A1	ITGAV	14610079	novel	literature supported
COL4A1_ITGB1	COL4A1	collagen, type IV, alpha 1	ITGB1	integrin, beta 1 (fibronectin receptor, beta polypeptide, antigen CD29 includes MDF2, MSK12)		HPMR			STRING.binding		COL4A1	ITGB1		known	literature supported
COL5A1_ITGB1	COL5A1	collagen, type V, alpha 1	ITGB1	integrin, beta 1 (fibronectin receptor, beta polypeptide, antigen CD29 includes MDF2, MSK12)					STRING.binding			ITGB1		novel	putative
COL5A2_ITGB1	COL5A2	collagen, type V, alpha 2	ITGB1	integrin, beta 1 (fibronectin receptor, beta polypeptide, antigen CD29 includes MDF2, MSK12)					STRING.binding			ITGB1		novel	putative
COL6A1_ITGB1	COL6A1	collagen, type VI, alpha 1	ITGB1	integrin, beta 1 (fibronectin receptor, beta polypeptide, antigen CD29 includes MDF2, MSK12)					STRING.binding			ITGB1		novel	putative
COL6A2_ITGB1	COL6A2	collagen, type VI, alpha 2	ITGB1	integrin, beta 1 (fibronectin receptor, beta polypeptide, antigen CD29 includes MDF2, MSK12)					STRING.binding			ITGB1		novel	putative
COL6A3_ITGB1	COL6A3	collagen, type VI, alpha 3	ITGB1	integrin, beta 1 (fibronectin receptor, beta polypeptide, antigen CD29 includes MDF2, MSK12)					STRING.binding			ITGB1		novel	putative
CXCL12_ITGB1	CXCL12	chemokine (C-X-C motif) ligand 12	ITGB1	integrin, beta 1 (fibronectin receptor, beta polypeptide, antigen CD29 includes MDF2, MSK12)									18448868	novel	literature supported
CYR61_CAV1	CYR61	cysteine-rich, angiogenic inducer, 61	CAV1	caveolin 1, caveolae protein, 22kDa					STRING.binding		CYR61			novel	putative
CYR61_ITGA5	CYR61	cysteine-rich, angiogenic inducer, 61	ITGA5	integrin, alpha 5 (fibronectin receptor, alpha polypeptide)		HPMR					CYR61	ITGA5		known	literature supported
CYR61_ITGAV	CYR61	cysteine-rich, angiogenic inducer, 61	ITGAV	integrin, alpha V				HPRD	STRING.binding	STRING.experiment	CYR61	ITGAV		novel	literature supported
CYR61_ITGB5	CYR61	cysteine-rich, angiogenic inducer, 61	ITGB5	integrin, beta 5				HPRD	STRING.binding		CYR61	ITGB5		novel	literature supported
DCN_EGFR	DCN	decorin	EGFR	epidermal growth factor receptor				HPRD	STRING.binding	STRING.experiment		EGFR		novel	literature supported
EFEMP1_EGFR	EFEMP1	EGF containing fibulin-like extracellular matrix protein 1	EGFR	epidermal growth factor receptor					STRING.binding			EGFR	19804359	novel	literature supported
FBLN1_ITGB1	FBLN1	fibulin 1	ITGB1	integrin, beta 1 (fibronectin receptor, beta polypeptide, antigen CD29 includes MDF2, MSK12)				HPRD				ITGB1		novel	literature supported
FBN1_ITGA5	FBN1	fibrillin 1	ITGA5	integrin, alpha 5 (fibronectin receptor, alpha polypeptide)					STRING.binding			ITGA5	20686071	novel	literature supported
FBN1_ITGAV	FBN1	fibrillin 1	ITGAV	integrin, alpha V					STRING.binding			ITGAV	20686071	novel	literature supported
FBN1_ITGB1	FBN1	fibrillin 1	ITGB1	integrin, beta 1 (fibronectin receptor, beta polypeptide, antigen CD29 includes MDF2, MSK12)					STRING.binding			ITGB1	20686071	novel	literature supported
FGF7_FGFR1	FGF7	fibroblast growth factor 7	FGFR1	fibroblast growth factor receptor 1				HPRD		STRING.experiment	FGF7	FGFR1		novel	literature supported
FGF7_NRP1	FGF7	fibroblast growth factor 7	NRP1	neuropilin 1				HPRD			FGF7	NRP1		novel	literature supported
FN1_CD44	FN1	fibronectin 1	CD44	CD44 molecule (Indian blood group)					STRING.binding		FN1	CD44	1730778	novel	literature supported
FN1_ITGA5	FN1	fibronectin 1	ITGA5	integrin, alpha 5 (fibronectin receptor, alpha polypeptide)		HPMR		HPRD	STRING.binding	STRING.experiment	FN1	ITGA5		known	literature supported
FN1_ITGAV	FN1	fibronectin 1	ITGAV	integrin, alpha V					STRING.binding		FN1	ITGAV	23154389	novel	literature supported
FN1_ITGB1	FN1	fibronectin 1	ITGB1	integrin, beta 1 (fibronectin receptor, beta polypeptide, antigen CD29 includes MDF2, MSK12)		HPMR		HPRD	STRING.binding	STRING.experiment	FN1	ITGB1		known	literature supported
FN1_NT5E	FN1	fibronectin 1	NT5E	5'-nucleotidase, ecto (CD73)				HPRD			FN1			novel	literature supported
FN1_SDC2	FN1	fibronectin 1	SDC2	syndecan 2		HPMR		HPRD	STRING.binding		FN1	SDC2		known	literature supported
GNAI2_CAV1	GNAI2	guanine nucleotide binding protein (G protein), alpha inhibiting activity polypeptide 2	CAV1	caveolin 1, caveolae protein, 22kDa				HPRD			GNAI2			novel	literature supported
GNAI2_EDNRB	GNAI2	guanine nucleotide binding protein (G protein), alpha inhibiting activity polypeptide 2	EDNRB	endothelin receptor type B					STRING.binding		GNAI2	EDNRB		novel	putative
GNAI2_EGFR	GNAI2	guanine nucleotide binding protein (G protein), alpha inhibiting activity polypeptide 2	EGFR	epidermal growth factor receptor				HPRD			GNAI2	EGFR		novel	literature supported
HLA-A_APLP2	HLA-A	major histocompatibility complex, class I, A	APLP2	amyloid beta (A4) precursor-like protein 2				HPRD			HLA-A			novel	literature supported
HLA-B_CANX	HLA-B	major histocompatibility complex, class I, B	CANX	calnexin									7876141	novel	literature supported
HSP90AA1_EGFR	HSP90AA1	heat shock protein 90kDa alpha (cytosolic), class A member 1	EGFR	epidermal growth factor receptor									18199556	novel	literature supported
HSPG2_ITGB1	HSPG2	heparan sulfate proteoglycan 2	ITGB1	integrin, beta 1 (fibronectin receptor, beta polypeptide, antigen CD29 includes MDF2, MSK12)				HPRD			HSPG2	ITGB1		novel	literature supported
LAMA2_ITGB1	LAMA2	laminin, alpha 2	ITGB1	integrin, beta 1 (fibronectin receptor, beta polypeptide, antigen CD29 includes MDF2, MSK12)		HPMR			STRING.binding		LAMA2	ITGB1		known	literature supported
LAMA2_RPSA	LAMA2	laminin, alpha 2	RPSA	ribosomal protein SA		HPMR		HPRD			LAMA2	RPSA		known	literature supported
LAMA4_ITGAV	LAMA4	laminin, alpha 4	ITGAV	integrin, alpha V					STRING.binding		LAMA4	ITGAV		novel	putative
LAMA4_ITGB1	LAMA4	laminin, alpha 4	ITGB1	integrin, beta 1 (fibronectin receptor, beta polypeptide, antigen CD29 includes MDF2, MSK12)					STRING.binding		LAMA4	ITGB1		novel	putative
LAMB1_ITGAV	LAMB1	laminin, beta 1	ITGAV	integrin, alpha V					STRING.binding		LAMB1	ITGAV		novel	putative
LAMB1_ITGB1	LAMB1	laminin, beta 1	ITGB1	integrin, beta 1 (fibronectin receptor, beta polypeptide, antigen CD29 includes MDF2, MSK12)		HPMR			STRING.binding		LAMB1	ITGB1		known	literature supported
LAMB2_RPSA	LAMB2	laminin, beta 2 (laminin S)	RPSA	ribosomal protein SA		HPMR					LAMB2	RPSA		known	literature supported
LAMC1_ITGAV	LAMC1	laminin, gamma 1 (formerly LAMB2)	ITGAV	integrin, alpha V					STRING.binding			ITGAV		novel	putative
LAMC1_ITGB1	LAMC1	laminin, gamma 1 (formerly LAMB2)	ITGB1	integrin, beta 1 (fibronectin receptor, beta polypeptide, antigen CD29 includes MDF2, MSK12)					STRING.binding			ITGB1		novel	putative
LGALS3BP_ITGB1	LGALS3BP	lectin, galactoside-binding, soluble, 3 binding protein	ITGB1	integrin, beta 1 (fibronectin receptor, beta polypeptide, antigen CD29 includes MDF2, MSK12)				HPRD				ITGB1		novel	literature supported
LRPAP1_LDLR	LRPAP1	low density lipoprotein receptor-related protein associated protein 1	LDLR	low density lipoprotein receptor				HPRD			LRPAP1	LDLR		novel	literature supported
LRPAP1_LRP1	LRPAP1	low density lipoprotein receptor-related protein associated protein 1	LRP1	low density lipoprotein receptor-related protein 1		HPMR		HPRD			LRPAP1	LRP1		known	literature supported
LTBP3_ITGB5	LTBP3	latent transforming growth factor beta binding protein 3	ITGB5	integrin, beta 5				HPRD				ITGB5		novel	literature supported
MDK_ITGB1	MDK	midkine (neurite growth-promoting factor 2)	ITGB1	integrin, beta 1 (fibronectin receptor, beta polypeptide, antigen CD29 includes MDF2, MSK12)					STRING.binding		MDK	ITGB1		novel	putative
MDK_LRP1	MDK	midkine (neurite growth-promoting factor 2)	LRP1	low density lipoprotein receptor-related protein 1				HPRD			MDK	LRP1		novel	literature supported
MFGE8_ITGAV	MFGE8	milk fat globule-EGF factor 8 protein	ITGAV	integrin, alpha V					STRING.binding			ITGAV	24441829	novel	literature supported
MFGE8_PDGFRB	MFGE8	milk fat globule-EGF factor 8 protein	PDGFRB	platelet-derived growth factor receptor, beta polypeptide									21868707	novel	literature supported
MMP2_SDC2	MMP2	matrix metallopeptidase 2 (gelatinase A, 72kDa gelatinase, 72kDa type IV collagenase)	SDC2	syndecan 2									17623663	novel	literature supported
NID1_ITGAV	NID1	nidogen 1	ITGAV	integrin, alpha V				HPRD			NID1	ITGAV		novel	literature supported
NID1_ITGB1	NID1	nidogen 1	ITGB1	integrin, beta 1 (fibronectin receptor, beta polypeptide, antigen CD29 includes MDF2, MSK12)					STRING.binding		NID1	ITGB1		novel	putative
PDAP1_PDGFRB	PDAP1	PDGFA associated protein 1	PDGFRB	platelet-derived growth factor receptor, beta polypeptide				HPRD			PDAP1	PDGFRB		novel	literature supported
PKM_CD44	PKM	pyruvate kinase, muscle	CD44	CD44 molecule (Indian blood group)					STRING.binding		PKM2	CD44		novel	putative
PLTP_ABCA1	PLTP	phospholipid transfer protein	ABCA1	ATP-binding cassette, sub-family A (ABC1), member 1				HPRD	STRING.binding					novel	literature supported
PSAP_LRP1	PSAP	prosaposin	LRP1	low density lipoprotein receptor-related protein 1		HPMR					PSAP	LRP1		known	literature supported
SERPINE2_LRP1	SERPINE2	serpin peptidase inhibitor, clade E (nexin, plasminogen activator inhibitor type 1), member 2	LRP1	low density lipoprotein receptor-related protein 1		HPMR					SERPINE2	LRP1		known	literature supported
SERPING1_LRP1	SERPING1	serpin peptidase inhibitor, clade G (C1 inhibitor), member 1	LRP1	low density lipoprotein receptor-related protein 1		HPMR					SERPING1	LRP1		known	literature supported
TFPI_LRP1	TFPI	tissue factor pathway inhibitor (lipoprotein-associated coagulation inhibitor)	LRP1	low density lipoprotein receptor-related protein 1		HPMR					TFPI	LRP1		known	literature supported
TGFB1_CAV1	TGFB1	transforming growth factor, beta 1	CAV1	caveolin 1, caveolae protein, 22kDa					STRING.binding		TGFB1			novel	putative
TGFB1_CD109	TGFB1	transforming growth factor, beta 1	CD109	CD109 molecule					STRING.binding		TGFB1			novel	putative
TGFB1_ENG	TGFB1	transforming growth factor, beta 1	ENG	endoglin				HPRD	STRING.binding	STRING.experiment	TGFB1	ENG		novel	literature supported
TGFB1_ITGAV	TGFB1	transforming growth factor, beta 1	ITGAV	integrin, alpha V				HPRD			TGFB1	ITGAV		novel	literature supported
TGFB1_SDC2	TGFB1	transforming growth factor, beta 1	SDC2	syndecan 2				HPRD	STRING.binding		TGFB1	SDC2		novel	literature supported
TGFB1_TGFBR2	TGFB1	transforming growth factor, beta 1	TGFBR2	transforming growth factor, beta receptor II (70/80kDa)	DLRP	HPMR		HPRD	STRING.binding	STRING.experiment	TGFB1	TGFBR2		known	literature supported
TGFB1_TGFBR3	TGFB1	transforming growth factor, beta 1	TGFBR3	transforming growth factor, beta receptor III	DLRP			HPRD	STRING.binding	STRING.experiment	TGFB1	TGFBR3		known	literature supported
THBS2_CD47	THBS2	thrombospondin 2	CD47	CD47 molecule		HPMR					THBS2	CD47		known	literature supported
THBS2_ITGB1	THBS2	thrombospondin 2	ITGB1	integrin, beta 1 (fibronectin receptor, beta polypeptide, antigen CD29 includes MDF2, MSK12)					STRING.binding		THBS2	ITGB1	15292271	novel	literature supported
TIMP1_CD63	TIMP1	TIMP metallopeptidase inhibitor 1	CD63	CD63 molecule				HPRD	STRING.binding			CD63		novel	literature supported
TIMP2_ITGB1	TIMP2	TIMP metallopeptidase inhibitor 2	ITGB1	integrin, beta 1 (fibronectin receptor, beta polypeptide, antigen CD29 includes MDF2, MSK12)				HPRD				ITGB1		novel	literature supported
VCAN_CD44	VCAN	versican	CD44	CD44 molecule (Indian blood group)				HPRD	STRING.binding			CD44		novel	literature supported
VCAN_EGFR	VCAN	versican	EGFR	epidermal growth factor receptor					STRING.binding			EGFR	16045811	novel	literature supported
VCAN_ITGB1	VCAN	versican	ITGB1	integrin, beta 1 (fibronectin receptor, beta polypeptide, antigen CD29 includes MDF2, MSK12)				HPRD				ITGB1		novel	literature supported
VEGFB_NRP1	VEGFB	vascular endothelial growth factor B	NRP1	neuropilin 1	DLRP	HPMR		HPRD	STRING.binding			NRP1		known	literature supported
VIM_CD44	VIM	vimentin	CD44	CD44 molecule (Indian blood group)									22216242	novel	literature supported
