# Supplementary material for: Wnt signaling preserves progenitor cell multipotency during adipose tissue development
Source: Nat Metab. 2023 Jun 19;5(6):1014–28. doi: 10.1038/s42255-023-00813-y (PMC10290956; doi:10.1038/s42255-023-00813-y)
Supplement: Supplementary file 4 — Statistical Source Data. [file 42255_2023_813_MOESM4_ESM.xlsx]

## Sheet: Fig. 3d
Fig. 3d	qRT-PCR assessment of ADIPOQ and MGP mRNA levels in the A-LD and A-HD from 7-day adipogenic induced cells.
	Sample	Replicate	Primer	Cq	refCq	dCt	2^-dCt	base_dCt	ddCt	2^-ddCt
	A-HD	1	ADIPOQ	26.6618	16.4735	10.1882	0.000857119	10.1953	-0.00707306	1.00491
	A-HD	2	ADIPOQ	26.6783	16.4759	10.2024	0.000848756	10.1953	0.00707306	0.995109
	A-LD	1	ADIPOQ	24.2947	16.1495	8.14524	0.00353214	10.1953	-2.05005	4.14119
	A-LD	2	ADIPOQ	24.4714	16.1459	8.3255	0.00311728	10.1953	-1.86979	3.6548
	A-HD	1	MGP	18.8706	16.4735	2.39709	0.189847	3.93832	-1.54123	2.91043
	A-HD	2	MGP	18.7557	16.4759	2.27981	0.205925	3.93832	-1.65851	3.15691
	A-LD	1	MGP	20.0156	16.1495	3.86613	0.0685772	3.93832	-0.0721987	1.05132
	A-LD	2	MGP	20.1565	16.1459	4.01052	0.0620458	3.93832	0.0721987	0.951187
	A-HD	1	RPL4	16.4735	16.4735	0	1	0	0	1
	A-HD	2	RPL4	16.4759	16.4759	0	1	0	0	1
	A-LD	1	RPL4	16.1495	16.1495	0	1	0	0	1
	A-LD	2	RPL4	16.1459	16.1459	0	1	0	0	1

## Sheet: Fig. 3g
Fig. 3g	mRNA levels of adipogenic (ADIPOQ), chondrogenic (COMP), and osteogenic (FRZB) lineage markers of A-HD after 3-day lineage differentiation
	Sample	Replicate	Primer	avgCq	sdCq	refCq	dCt	2^-dCt	base_dct	ddCt	2^-ddct
	Adipogenic	1	ADIPOQ	24.3803	0.119989	17.1976	7.18265	0.00688347	14.7311	-7.54841	187.196
	Adipogenic	2	ADIPOQ	24.348	0.0391349	16.6235	7.72455	0.00472802	14.7311	-7.00651	128.579
	DMEM	1	ADIPOQ	31.5737	0.249392	16.6797	14.894	3.28432e-05	14.7311	0.162992	0.893171
	DMEM	2	ADIPOQ	31.06	0.0089037	16.4919	14.5681	4.11695e-05	14.7311	-0.162992	1.11961
	Chondrogenic	1	COMP	21.6053	0.164905	17.6148	3.9905	0.0629128	8.31016	-4.31966	19.9685
	Chondrogenic	2	COMP	20.7715	0.118173	16.731	4.04054	0.060768	8.31016	-4.26961	19.2878
	DMEM	1	COMP	25.018	0.425467	16.6797	8.33833	0.00308966	8.31016	0.0281772	0.980658
	DMEM	2	COMP	24.7739	0.106716	16.4919	8.28198	0.00321274	8.31016	-0.0281772	1.01972
	DMEM	1	FRZB	30.298	0.0308645	16.6797	13.6184	7.95181e-05	13.6749	-0.0565104	1.03995
	DMEM	2	FRZB	30.2233	0.0284182	16.4919	13.7314	7.35264e-05	13.6749	0.0565104	0.961587
	Osteogenic	1	FRZB	27.8977	0.041722	17.1981	10.6996	0.000601304	13.6749	-2.97525	7.86393
	Osteogenic	2	FRZB	27.9263	0.07302	16.7048	11.2215	0.000418777	13.6749	-2.45334	5.47681
	Adipogenic	1	RPL4	17.1976	0.100679	17.1976	0	1	0	0	1
	Adipogenic	2	RPL4	16.6235	0.138991	16.6235	0	1	0	0	1
	Chondrogenic	1	RPL4	17.6148	0.0733404	17.6148	0	1	0	0	1
	Chondrogenic	2	RPL4	16.731	0.147593	16.731	0	1	0	0	1
	DMEM	1	RPL4	16.6797	0.0744044	16.6797	0	1	0	0	1
	DMEM	2	RPL4	16.4919	0.00964657	16.4919	0	1	0	0	1
	Osteogenic	1	RPL4	17.1981	0.0410414	17.1981	0	1	0	0	1
	Osteogenic	2	RPL4	16.7048	0.0129256	16.7048	0	1	0	0	1

## Sheet: Fig. 3k
Fig. 3k	Cell counts of A-HD after indicated days in progenitor growth medium
	Day	Well	Cells per 1ml	Total cells in well (60uL)
	Day 0	Well 1	100000	6000
	Day 1	Well 1	132500	7950
	Day 2	Well 1	170000	10200
	Day 4	Well 1	245000	14700
	Day 8	Well 1	555000	33300
	Day 0	Well 2	102500	6150
	Day 1	Well 2	135000	8100
	Day 2	Well 2	220000	13200
	Day 4	Well 2	285000	17100
	Day 8	Well 2	710000	42600
	Day 0	Well 3	125000	7500
	Day 1	Well 3	162500	9750
	Day 2	Well 3	265000	15900
	Day 4	Well 3	257500	15450
	Day 8	Well 3	820000	49200

## Sheet: Fig. 3l
Fig. 3l	qRT-PCR assessment of MGP mRNA levels in A-HD cells collected after indicated days in progenitor growth medium
	Sample	RPL4	MGP	dCTMGP	Ref dcT MGP	ddCT MGP	Fold Change
	D0_1	16.7961	21.9998	5.20372	12.1962	-6.99246	127.333
	D1_1	17.4761	26.0102	8.53411	12.1962	-3.66208	12.6589
	D1_2	17.2869	25.8492	8.5623	12.1962	-3.63389	12.4139
	D2_1	17.1274	29.1183	11.991	12.1962	-0.205227	1.15287
	D2_2	16.634	28.111	11.477	12.1962	-0.7192	1.64627
	GrowthControl_1	17.0666	29.2628	12.1962	12.1962	0	1
	GrowthControl_2	17.0009	28.28	11.2791	12.1962	-0.917095	1.88831

## Sheet: Fig. 3n
Fig. 3n	STF-luciferase levels in A-LD and A-HD cells before and after cell separation.
	Donor	Sample	RLU	BCA	BCA_minus_blank	protein_quant	RLU_normalized
	69	before separation	174	0.1798	0.1043	4914.48	1668.26
	69	before separation	219	0.2217	0.1462	6870.88	1497.95
	69	before separation	280	0.212	0.1365	6417.97	2051.28
	70	before separation	491	0.1758	0.1003	4727.71	4895.31
	70	before separation	416	0.2105	0.135	6347.93	3081.48
	70	before separation	458	0.1878	0.1123	5288.02	4078.36
	69	AL	39	0.1589	0.0834	3938.61	467.626
	69	AL	96	0.1785	0.103	4853.78	932.039
	69	AL	120	0.1918	0.1163	5474.79	1031.81
	70	AL	147	0.1663	0.0908	4284.13	1618.94
	70	AL	249	0.1677	0.0922	4349.5	2700.65
	70	AL	216	0.1482	0.0727	3439.01	2971.11
	69	AH	417	0.1369	0.0614	2911.38	6791.53
	69	AH	347	0.1722	0.0967	4559.62	3588.42
	69	AH	400	0.1593	0.0838	3957.29	4773.27
	70	AH	1618	0.1852	0.1097	5166.62	14749.3
	70	AH	1129	0.1664	0.0909	4288.8	12420.2
	70	AH	933	0.1783	0.1028	4844.44	9075.88
	standard curve for BCA
	Concentration	Read1	Read2	Avg
	0	0.0741	0.0769	0.0755
	250	0.1315	0.1169	0.1242
	500	0.1515	0.1556	0.1536
	750	0.2487	0.2379	0.2433
	1000	0.3344	0.2215	0.278
	1250	0.298	0.3124	0.3052
	1500	0.4932	0.5996	0.5464
	2000	0.5223	0.3235	0.4229
