# Supplementary material for: Wnt signaling preserves progenitor cell multipotency during adipose tissue development
Source: Nat Metab. 2023 Jun 19;5(6):1014–28. doi: 10.1038/s42255-023-00813-y (PMC10290956; doi:10.1038/s42255-023-00813-y)
Supplement: Supplementary file 5 — Statistical Source Data. [file 42255_2023_813_MOESM5_ESM.xlsx]

## Sheet: Fig. 4a
Fig. 4a	ATP levels (RLU) and membrane permeability (RFU) in 10-day adipogenic-induced cells exposed to CHIR99021 at the concentrations indicated.
	Differentiation	TreatmentDose (uM)	Replicate	RLU	RFU
	DMEM	2	1	239695	4856
	DMEM	2	2	240099	4531
	DMEM	2	3	236347	4563
	Adipogenic	2	1	109447	8062
	Adipogenic	2	2	114517	8328
	Adipogenic	2	3	112790	7785
	DMEM	1	1	236943	6115
	DMEM	1	2	239938	6835
	DMEM	1	3	245518	6235
	Adipogenic	1	1	145338	6830
	Adipogenic	1	2	149842	7401
	Adipogenic	1	3	147562	7062
	DMEM	0.5	1	240549	7289
	DMEM	0.5	2	232862	6995
	DMEM	0.5	3	231024	8877
	Adipogenic	0.5	1	174913	6744
	Adipogenic	0.5	2	193908	5707
	Adipogenic	0.5	3	176026	6794
	DMEM	0.25	1	232119	8184
	DMEM	0.25	2	226464	8980
	DMEM	0.25	3	241051	7682
	Adipogenic	0.25	1	188347	7349
	Adipogenic	0.25	2	204883	6933
	Adipogenic	0.25	3	194621	6187
	DMEM	0.12	1	245474	10442
	DMEM	0.12	2	247103	8723
	DMEM	0.12	3	246173	8220
	Adipogenic	0.12	1	187656	7448
	Adipogenic	0.12	2	192042	7320
	Adipogenic	0.12	3	186286	6549
	DMEM	0	1	211614	9832
	DMEM	0	2	209413	7473
	DMEM	0	3	215607	8529
	Adipogenic	0	1	194653	6986
	Adipogenic	0	2	199322	6515
	Adipogenic	0	3	210082	6032

## Sheet: Fig. 4c
Fig. 4c	ADIPOQ and MGP mRNA levels of cells treated with 0.4uM CHIR99021, after 3 days of differentiation
	Primer	Treatment Duration (day)	Replicate	avgCq	sdCq	refCq	dCt	2^-dCt	base_dct	ddCt	2^-ddct
	ADIPOQ	0	1	22.7616	0.522992	15.6746	7.08698	0.00735541	7.30003	-0.213054	1.15914
	ADIPOQ	0	2	22.9382	0.42605	15.4251	7.51309	0.00547439	7.30003	0.213054	0.862709
	ADIPOQ	1	1	22.7684	0.198909	15.6189	7.14952	0.00704334	7.30003	-0.150506	1.10996
	ADIPOQ	1	2	22.7745	0.0342154	15.3712	7.40336	0.00590699	7.30003	0.103329	0.930882
	ADIPOQ	2	1	22.8784	0.615879	15.289	7.58939	0.00519237	7.30003	0.289359	0.818265
	ADIPOQ	2	2	22.981	0.576367	15.2391	7.74197	0.00467127	7.30003	0.441937	0.736146
	ADIPOQ	4	1	24.4645	1.26201	15.2383	9.2262	0.00166969	7.30003	1.92617	0.263127
	ADIPOQ	4	2	24.475	1.41065	15.1469	9.32805	0.00155589	7.30003	2.02801	0.245192
	MGP	0	1	21.9762	0.010385	16.9649	5.01127	0.0310069	5.21017	-0.198902	1.14782
	MGP	0	2	22.0594	0.146902	16.6503	5.40907	0.0235346	5.21017	0.198902	0.871214
	MGP	1	1	21.812	0.0373089	17.2133	4.59865	0.0412732	5.21017	-0.611517	1.52787
	MGP	1	2	21.8048	0.128179	16.2462	5.55864	0.0212169	5.21017	0.348471	0.785416
	MGP	2	1	20.9775	0.0271844	16.7483	4.2292	0.0533193	5.21017	-0.98097	1.97379
	MGP	2	2	20.9993	0.111308	16.0595	4.93978	0.0325821	5.21017	-0.270391	1.20613
	MGP	4	1	21.1071	0.0032103	16.3734	4.73376	0.0375833	5.21017	-0.476405	1.39127
	MGP	4	2	20.9652	0.0696347	16.2758	4.68937	0.0387579	5.21017	-0.520803	1.43475

## Sheet: Fig. 4e
Fig. 4e	Lipid droplet quantification of cells treated with 0.4 μM CHIR99021, after 9 days of differentiation
	Treatment Duration (day)	Replicate	TotalArea	DropletCount	Relative Droplet Area	Relative Droplet Count
	0	1	541239	57671	-18544	-1011.33
	0	2	575375	59865	15592	1182.67
	0	3	562735	58511	2952	-171.333
	1	1	475715	50777	-84068	-7905.33
	1	2	478265	50539	-81518	-8143.33
	1	3	506624	53592	-53159	-5090.33
	2	1	442166	46766	-117617	-11916.3
	2	2	468006	49870	-91777	-8812.33
	2	3	511314	54099	-48469	-4583.33
	4	1	495000	51596	-64783	-7086.33
	4	2	536722	55435	-23061	-3247.33
	4	3	473078	50561	-86705	-8121.33

## Sheet: Fig. 4f
Fig. 4f	ADIPOQ and MGP mRNA levels of cells treated with 0.4uM XAV939 after 3 days of differentiation
	Primer	Treatment Duration (day)	Replicate	Cq	RPL4 Cq	dCt	2^-dCt	base_dct	ddCt	2^-ddct
	ADIPOQ	0	1	23.5166	16.0622	7.45433	0.00570193	7.63228	-0.177947	1.13127
	ADIPOQ	0	2	23.6834	15.8732	7.81023	0.00445541	7.63228	0.177947	0.88396
	ADIPOQ	1	1	22.9048	15.9738	6.93103	0.00819507	7.63228	-0.701253	1.62592
	ADIPOQ	1	2	22.9232	15.613	7.31025	0.0063008	7.63228	-0.322031	1.25009
	ADIPOQ	2	1	22.6957	15.899	6.79666	0.00899498	7.63228	-0.835616	1.78462
	ADIPOQ	2	2	22.4863	15.72	6.76633	0.00918613	7.63228	-0.865953	1.82254
	ADIPOQ	4	1	22.9236	15.6882	7.23541	0.00663628	7.63228	-0.396872	1.31665
	ADIPOQ	4	2	22.7893	15.7629	7.02642	0.00767071	7.63228	-0.605857	1.52188
	MGP	0	1	21.9957	16.3141	5.68164	0.019483	5.69664	-0.0149999	1.01045
	MGP	0	2	22.044	16.3323	5.71164	0.019082	5.69664	0.0149999	0.989657
	MGP	1	1	21.3306	14.9782	6.35246	0.0122382	5.69664	0.65582	0.634715
	MGP	1	2	21.5449	14.399	7.14583	0.00706138	5.69664	1.44919	0.366226
	MGP	2	1	21.93	16.4114	5.51853	0.0218151	5.69664	-0.178113	1.1314
	MGP	2	2	22.0872	16.1991	5.88816	0.0168845	5.69664	0.191516	0.875685
	MGP	4	1	21.8232	16.3124	5.5108	0.0219322	5.69664	-0.185837	1.13748
	MGP	4	2	21.4861	16.2076	5.27847	0.0257645	5.69664	-0.418169	1.33623

## Sheet: Fig. 4h
Fig. 4h	Lipid droplet quantification of cells treated with 0.4 μM XAV939, after 9 days of differentiation
	Treatment Duration (day)	Replicate	TotalArea	DropletCount	Relative Droplet Area	Relative Droplet Count
	0	1	541239	57671	-18544	-1011.33
	0	2	575375	59865	15592	1182.67
	0	3	562735	58511	2952	-171.333
	1	1	551799	57620	-7984	-1062.33
	1	2	498245	53594	-61538	-5088.33
	1	3	529795	55145	-29988	-3537.33
	2	1	693792	66591	134009	7908.67
	2	2	700183	64751	140400	6068.67
	2	3	669454	62629	109671	3946.67
	4	1	729175	66289	169392	7606.67
	4	2	713374	65292	153591	6609.67
	4	3	752933	67550	193150	8867.67

## Sheet: Fig. 4j
Fig. 4j	Frequency of adipogenesis among the transduced, mCherry-positive cells. Quantitation represents 4 independent experiments with cells from 4 separate donors.
Contingency tables					Frequencies
	Donor 69	adipocyte	not adipocyte			Donor 69	Adipocyte Frequencies (%)
	dnTCF	10	3			dnTCF	76.8
	control	35	120			control	22.6
	Donor 70	adipocyte	not adipocyte			Donor 70	Adipocyte Frequencies (%)
	dnTCF	21	3			dnTCF	87.5
	control	26	128			control	16.9
	Donor 66	adipocyte	not adipocyte			Donor 66	Adipocyte Frequencies (%)
	dnTCF	13	5			dnTCF	72.2
	control	16	76			control	17.4
	Donor 68	adipocyte	not adipocyte			Donor 68	Adipocyte Frequencies (%)
	dnTCF	13	6			dnTCF	68.4
	control	8	33			control	19.5

## Sheet: Fig. 4m
Fig. 4m	Lipid droplet quantitation of cells treated with Wnt3a
	Wnt3a Concentration (ug/ml)	Replicate	TotalArea	DropletCount
	0	1	518584	23908
	0	2	576169	25471
	0	3	522670	23765
	25	1	443595	21112
	25	2	326340	16355
	25	3	404310	20676
	75	1	360102	17162
	75	2	237781	12398
	75	3	243202	12742
	150	1	273608	15873
	150	2	267473	15887
	150	3	150524	8953
	25	1	467708	24021
	25	2	482903	22248
	25	3	486601	22678
	75	1	522741	25510
	75	2	432889	22255
	75	3	524093	24043
	150	1	641911	27959
	150	2	458178	22208
	150	3	536200	23693

## Sheet: Fig. 4n
Fig. 4n	ATP level of cells treated with Wnt3a measured immediately after live-cell imaging
	Wnt3a Concentration (ug/ml)	Replicate	RLU
	150	1	10855434
	150	2	10527422
	150	3	10335909
	150	1	10448975
	150	2	9972484
	150	3	10273016
	75	1	10018057
	75	2	10057438
	75	3	10112196
	75	1	10507854
	75	2	10222384
	75	3	10263931
	25	1	9987704
	25	2	10417917
	25	3	10100178
	25	1	10092437
	25	2	10363175
	25	3	10363067
	0	1	9713970
	0	2	9687066
	0	3	9863645

## Sheet: Fig. 4o
Fig. 4o	ADIPOQ and MGP mRNA levels of cells treated with Wnt3a measured by qRT-PCR after 3 days of differentiation
	Wnt3a Concentration (ug/ml)	Replicate	Primer	Cq	RPL4 Cq	dCt	2^-dCt	base_dct	ddCt	2^-ddct
	0	1	ADIPOQ	29.6516	17.4622	12.1895	0.000214096	12.0743	0.115123	0.923304
	0	2	ADIPOQ	29.5807	17.6214	11.9592	0.000251142	12.0743	-0.115123	1.08307
	25	1	ADIPOQ	30.2712	17.4868	12.7844	0.000141744	12.0743	0.710095	0.61128
	25	2	ADIPOQ	30.5577	17.6901	12.8676	0.000133801	12.0743	0.793292	0.577026
	25	3	ADIPOQ	30.1609	17.592	12.5689	0.000164584	12.0743	0.494558	0.709779
	75	1	ADIPOQ	30.8491	17.4327	13.4164	9.14644e-05	12.0743	1.3421	0.394446
	75	2	ADIPOQ	31.063	17.8547	13.2083	0.00010566	12.0743	1.13395	0.455667
	75	3	ADIPOQ	31.2479	17.4476	13.8003	7.00952e-05	12.0743	1.72599	0.30229
	150	1	ADIPOQ	31.5786	17.9472	13.6314	7.88005e-05	12.0743	1.55711	0.339832
	150	2	ADIPOQ	31.7375	17.4806	14.2569	5.10793e-05	12.0743	2.18257	0.220283
	0	1	MGP	19.2722	17.5696	1.70259	0.307233	1.59543	0.10716	0.928414
	0	2	MGP	19.1873	17.6991	1.48827	0.356438	1.59543	-0.10716	1.07711
	25	1	MGP	18.9431	17.6779	1.26522	0.416036	1.59543	-0.330214	1.2572
	25	2	MGP	19.0011	17.7976	1.2036	0.434191	1.59543	-0.391838	1.31206
	25	3	MGP	19.1258	17.7212	1.40466	0.377708	1.59543	-0.190777	1.14138
	75	1	MGP	18.7633	17.9336	0.829727	0.562636	1.59543	-0.765708	1.7002
	75	2	MGP	18.8916	17.5661	1.32549	0.399013	1.59543	-0.269943	1.20576
	75	3	MGP	18.8899	17.6639	1.22595	0.427517	1.59543	-0.369487	1.29189
	150	1	MGP	18.9335	17.6431	1.29039	0.408842	1.59543	-0.305048	1.23546
	150	2	MGP	18.746	17.6701	1.07587	0.474384	1.59543	-0.519561	1.43352
