# Supplementary material for: Wnt signaling preserves progenitor cell multipotency during adipose tissue development
Source: Nat Metab. 2023 Jun 19;5(6):1014–28. doi: 10.1038/s42255-023-00813-y (PMC10290956; doi:10.1038/s42255-023-00813-y)
Supplement: Supplementary file 6 — Statistical Source Data. [file 42255_2023_813_MOESM6_ESM.xlsx]

## Sheet: Fig. 5a
Fig. 5a	Time course measurement of canonical Wnt activity upon adipogenic induction on two separate donor cells expressing STF luciferase reporter.
	Donor	Timepoint	Condition	Replicate	RLU	BCA	RLU/BCA	QC
	Donor 69	Day 0		1	94479	0.1522	620756
	Donor 69	Day 0		2	68567	0.1446	474184
	Donor 69	Day 0		3	61233	0.1364	448922
	Donor 69	Day 1	Growth medium	1	56431	0.1967	286889
	Donor 69	Day 1	Growth medium	2	56104	0.1859	301797
	Donor 69	Day 1	Growth medium	3	48477	0.1703	284656
	Donor 69	Day 1	DMEM only	1	69866	0.1795	389226
	Donor 69	Day 1	DMEM only	2	72697	0.146	497925
	Donor 69	Day 1	DMEM only	3	81728	0.1846	442730
	Donor 69	Day 1	Adipogenic medium	1	131330	0.1563	840243
	Donor 69	Day 1	Adipogenic medium	2	153737	0.1593	965078
	Donor 69	Day 1	Adipogenic medium	3	115429	0.1402	823317
	Donor 69	Day 2	Growth medium	1	42520	0.2235	190246
	Donor 69	Day 2	Growth medium	2	46042	0.2023	227593
	Donor 69	Day 2	Growth medium	3	36858	0.1859	198268
	Donor 69	Day 2	DMEM only	1	55873	0.1686	331394
	Donor 69	Day 2	DMEM only	2	46006	0.2535	181483	exclude
	Donor 69	Day 2	DMEM only	3	78483	0.1923	408128
	Donor 69	Day 2	Adipogenic medium	1	142127	0.141	1.00799e+06
	Donor 69	Day 2	Adipogenic medium	2	138343	0.1418	975621
	Donor 69	Day 2	Adipogenic medium	3	133762	0.1231	1.08661e+06
	Donor 69	Day 3	Growth medium	1	22276	0.2096	106279
	Donor 69	Day 3	Growth medium	2	35941	0.2034	176701
	Donor 69	Day 3	Growth medium	3	25909	0.1956	132459
	Donor 69	Day 3	DMEM only	1	37390	0.165	226606
	Donor 69	Day 3	DMEM only	2	35033	0.145	241607
	Donor 69	Day 3	DMEM only	3	32044	0.201	159423
	Donor 69	Day 3	Adipogenic medium	1	96968	0.1413	686256
	Donor 69	Day 3	Adipogenic medium	2	91749	0.1461	627988
	Donor 69	Day 3	Adipogenic medium	3	102975	0.1256	819865
	Donor 69	Day 7	Growth medium	1	7434	0.1971	37716.9
	Donor 69	Day 7	Growth medium	2	11467	0.2031	56459.9
	Donor 69	Day 7	Growth medium	3	7400	0.2024	36561.3
	Donor 69	Day 7	DMEM only	1	10411	0.1646	63250.3
	Donor 69	Day 7	DMEM only	2	14501	0.1459	99390
	Donor 69	Day 7	DMEM only	3	8523	0.1978	43089
	Donor 69	Day 7	Adipogenic medium	1	10582	0.1437	73639.5
	Donor 69	Day 7	Adipogenic medium	2	10070	0.1461	68925.4
	Donor 69	Day 7	Adipogenic medium	3	9748	0.1243	78423.2
	Donor 70	Day 0		1	15979	0.145	110200
	Donor 70	Day 0		2	26474	0.2246	117872
	Donor 70	Day 0		3	25427	0.2092	121544
	Donor 70	Day 1	Growth medium	1	16843	0.2607	64606.8
	Donor 70	Day 1	Growth medium	2	21287	0.259	82189.2
	Donor 70	Day 1	Growth medium	3	25604	0.2584	99086.7
	Donor 70	Day 1	DMEM only	1	22946	0.2497	91894.3
	Donor 70	Day 1	DMEM only	2	26016	0.2381	109265
	Donor 70	Day 1	DMEM only	3	37055	0.22	168432
	Donor 70	Day 1	Adipogenic medium	1	35527	0.2453	144831
	Donor 70	Day 1	Adipogenic medium	2	34593	0.2443	141600
	Donor 70	Day 1	Adipogenic medium	3	32542	0.2379	136789
	Donor 70	Day 2	Growth medium	1	21745	0.2474	87894.1
	Donor 70	Day 2	Growth medium	2	13322	0.2671	49876.5
	Donor 70	Day 2	Growth medium	3	16272	0.2589	62850.5
	Donor 70	Day 2	DMEM only	1	23473	0.2472	94955.5
	Donor 70	Day 2	DMEM only	2	19334	0.2546	75938.7
	Donor 70	Day 2	DMEM only	3	22785	0.1972	115543
	Donor 70	Day 2	Adipogenic medium	1	35601	0.2301	154720
	Donor 70	Day 2	Adipogenic medium	2	31837	0.2238	142256
	Donor 70	Day 2	Adipogenic medium	3	28020	0.2295	122092
	Donor 70	Day 3	Growth medium	1	11641	0.2609	44618.6
	Donor 70	Day 3	Growth medium	2	8519	0.295	28878
	Donor 70	Day 3	Growth medium	3	8148	0.2849	28599.5
	Donor 70	Day 3	DMEM only	1	11099	0.2623	42314.1
	Donor 70	Day 3	DMEM only	2	13300	0.2674	49738.2
	Donor 70	Day 3	DMEM only	3	13730	0.2143	64069.1
	Donor 70	Day 3	Adipogenic medium	1	31474	0.2433	129363
	Donor 70	Day 3	Adipogenic medium	2	21478	0.1224	175474	exclude
	Donor 70	Day 3	Adipogenic medium	3	19173	0.224	85593.8
	Donor 70	Day 7	Growth medium	1	2818	0.2551	11046.6
	Donor 70	Day 7	Growth medium	2	2514	0.2577	9755.5
	Donor 70	Day 7	Growth medium	3	1905	0.2779	6855
	Donor 70	Day 7	DMEM only	1	3269	0.2401	13615.2
	Donor 70	Day 7	DMEM only	2	2872	0.2513	11428.6
	Donor 70	Day 7	DMEM only	3	4353	0.212	20533
	Donor 70	Day 7	Adipogenic medium	1	1539	0.2071	7431.2
	Donor 70	Day 7	Adipogenic medium	2	1664	0.2092	7954.1
	Donor 70	Day 7	Adipogenic medium	3	1881	0.1643	11448.6

## Sheet: Fig. 5c
Fig. 5c	Quantitation of MGP- and FABP4-positive cell number from RNAscope images of 1-, 2-, and 3-day adipogenic induced cells.
	Timepoint (day)	Number of DAPI+ cells										Number of MGP+ cells										Number of FABP4+ cells
	1	10*	8*	5*	9*	6*	144	130	129	129	169	0*	0*	0*	0*	0*	3	0	4	0	0	1*	1*	0*	3*	2*	18	12	2	15	21
	2	148	112	166	125	116	139	138	116	112	72	5	9	1	8	13	4	6	2	8	13	50	35	50	47	42	37	43	26	48	46
	3	177	30	132	126	115	130	110	115	131	135	13	15	15	15	9	7	9	11	12	8	41	68	43	58	73	47	70	67	48	57

## Sheet: Fig. 5d
Fig. 5d	Quantitation of MGP- and FABP4-positive total signal intensity from RNAscope images of 1-, 2-, and 3-day adipogenic induced cells.
	Timepoint (day)	MGP_Mean Intensity per cell										DAPI_Mean Intensity per cell										FABP4_Mean Intensity per cell
	1						2270.89		816.645			36452.165*	36411.441*	41825.205*	40070.271*	36247.225*	34305.1	33079	32547.1	25439.9	27887.8	563.824*	107.601*		6362.47*	767.442*	3280.54	1298.73	300.404	999.682	1374.41
	2	7435.81	3282	12212.9	4424.74	3527.54	1901.45	3605.18	14056.1	3600.12	2054.58	14631.8	21602.2	12485.1	38396.8	22751.5	25106.4	38404.8	40075.2	40871.1	38518.5	1627.25	2310.67	1836.77	1735.52	1050.95	1660.55	1151.34	997.523	1047.54	1403.31
	3	6423.97	2726.59	4718.93	3746.55	1777.2	7872.61	2715.08	2994.29	5265.14	3113.51	20660.8	31470.7	39779.7	18363.1	36956.7	32059.1	35066.8	37861.7	40593.3	38333.4	3048.33	1487.89	1697.81	1625.7	1921.12	1979.22	1746.86	1704.43	1841.15	2218.3

## Sheet: Fig. 5e
Fig. 5e	Scatter plots of FABP4 and MGP total signal intensity of individual cells, quantified from RNAscope images of 1-, 2-, and 3-day adipogenic induced cells.
	Day1			Day 2			Day 3
	FABP4	MGP		FABP4	MGP		FABP4	MGP
	563.824	0		921.006	0		17144.3	0
	107.601	0		541.871	0		1017.83	0
	926.581	0		116.849	0		3872.29	0
	10876.5	0		288.349	0		61.488	0
	7284.33	0		227.065	0		8922.1	0
	214.484	0		70.784	0		183.225	0
	1320.4	0		94.548	0		5806.76	0
	36.322	0		66.519	0		13716.5	44.491
	431.816	0		62.06	0		3236.41	1082.69
	194.197	0		6285.39	3942.56		144.746	0
	94.378	0		2798.96	0		110.433	0
	18749.9	545.375		307.417	0		7284.14	0
	3189.6	0		65.016	0		293.023	22.834
	314.539	0		367.493	0		1328.72	0
	376.261	0		94.378	0		186.514	0
	56.617	0		36.158	0		165.64	0
	21083.7	0		343.542	0		4202.01	0
	1652.12	0		2859.46	1820.33		159.655	0
	5809.06	0		27.74	0		975.853	0
	138.484	0		187.052	0		3865.71	0
	6249.54	0		260.902	6110.39		4744.81	224.78
	287.476	0		4035.36	0		1357.43	0
	122.812	2.587		806.59	0		496.554	0
	46.254	0		127.182	0		12787.2	952.168
	216.644	0		585.951	7446.52		157.635	0
	49.217	0		426.666	0		11652.2	0
	358.714	0		392.926	3.511		88.877	0
	121.528	0		1900.88	0		14863.1	1.149
	2259.16	0		91.43	0		129.761	0
	709.271	0		153.216	0		67.954	214.909
	116.263	0		4334.06	0.278		169.93	138.227
	7814.73	0		78.823	0		1233.72	0
	314.184	0		138.021	0		181.511	0
	161.014	0		242.672	0		487.673	0
	299.434	0		382.358	0		2987.07	0
	79.474	0		926.086	0		85.364	4353.36
	3301.75	0		59.101	0		68.086	0
	497.562	28.263		282.354	0		179.058	0
	103.245	0		150.81	0		68.39	0
	59.105	0		87.262	0		378.836	0
	32.088	0		813.694	0		119.112	0
	289.736	0		5773.43	0		18093.6	0
	323.451	0		827.893	0		589.095	0
	47.817	53.573		384.057	0		1141.07	0
	96.274	0		78.391	0		1557.93	0
	6292.41	0		23470.4	0		13444.6	3.684
	156.479	0		15160.6	0		8627.29	8.52
	3284	0		45.295	0		90.861	0
	86.796	0		381.422	0		156.08	0
	1667.17	0		3203.19	0		70.533	0
	40.58	0		445.374	0		91.43	0
	722.822	0		218.726	0		2799.3	0
	1559.03	0		300.596	0		5819.06	1.995
	337.474	0		19707.5	0		11111	0.362
	704.228	0.267		108.667	603.845		184.479	0
	1741.05	0		354.02	0		263.029	0
	171.619	0		136.718	0		286.644	0
	5654.74	0		318.504	0		26.769	0
	168.932	0		1949.7	0		93.5	174.553
	1503.31	0		3580.98	0		254.431	0
	242.522	0		2091.64	0		232.47	0
	308.123	0		613.817	6.713		34.194	0
	205.731	0		912.544	0		2518.42	0
	114.689	0		179.258	0		126.261	0
	13526.3	0		99.158	0		1000.33	0
	104.059	0		1808.53	0		88.481	0
	87.949	0		121.522	0		81.41	49.863
	1411.03	0		837.911	0		97.988	0
	779.123	0		302.052	0		385.468	0
	207.578	0		1610.21	0		200.057	0
	161.095	0		45.671	0		9822.18	2.514
	345.049	0		76.679	0		67.276	0
	189.068	0		117.391	0		127.278	0
	385.049	0		105.082	0		92.08	0
	851.309	0		3183.51	415.502		2733.26	4.727
	14518.6	4324.66		392.134	18.514		93.087	0
	0	2167.19		14015.5	3870.32		633.356	38.215
	0	320.811		415.827	0		98.472	0
	0	381.546		2890.25	469.004		127.18	0
	0	1555.03		11377.2	0		866.653	0
	0	450.939		6494.66	172.775		88.483	72.996
	0	879.061		940.955	0		197.494	0
				172.072	0		84.764	0
				4734.71	1.224		616.234	2.994
				214.53	0		61.609	0
				5357.11	19420.8		3458.85	6.783
				1158.105*	11948.954*		63.915	8.521
				10736.835*	12633.19*		1691.24	45.089
				562.255*	12462.914*		165.109	0
				901.259*	11711.912*		535.378	11765.2
				233.69*	12597.639*		125.173	0
				67.7*	13853.33*		368.068	0
				1466.056*	13650.639*		117.739	0
				8701.489*	13482.769*		58.6	0
				155.228*	12526.215*		265.76	0
				11328.522*	12390.222*		120.68	0
				162.808*	12989.408*		1200.96	0.179
				475.232*	12743.519*		4603.75	0
				360.461*	13554.162*		129.685	0
				199.978*	13417.409*		517.601	0
				782.582*	11932.777*		66.474	0
				118.702*	13986.795*		317.895	0
				35.118*	12498.155*		26.701	62.01
				824.668*	11629.311*		82.582	0
				351.922*	11954.955*		303.209	0
				187.61*	13517.369*		235.712	0
				785.78*	11865.916*		43.905	44.58
				192.625*	12076.131*		1114.98	0
				8478.138*	11680.408*		387.31	0
				1481.543*	11644.713*		8139.12	128.055
				100.528*	12248.716*		1618.54	245.949
				222.223*	12361.297*		6423.18	0
				677.862*	15365.268*		246.428	0
				43.045*	12198.975*		1500.03	0
				1487.95*	12339.753*		205.164	0
				152.233*	11885.239*		52.217	0
				5066.568*	11768.913*		158.015	0
				6458.69*	11706.41*		94.374	0
				262.496*	12753.473*		405.499	0
				66.197*	12862.044*		2662.68	485.64
				52.454*	12008.264*		236.791	17825
				136.658*	12023.323*		134.959	0
				349.81*	12696.653*		10460.6	0.022
				681.541*	12463.503*		132.831	0
				13689.569*	12471.806*		65.248	0
				2733.022*	12010.591*		188.702	0
				87.087*	12243.033*		121.299	698.161
				1844.473*	10877.833*		98.8	0
				84.174*	12169.896*		451.476	0
				516.733*	13531.437*		91.247	0
				70.923*	17825.54*		13821.2	126.728
				522.188*	11702.016*		6433.79	0
				285.379*	11841.186*		105.675	27080.3
				388.053*	11183.047*		158.645	0
				753.363*	11215.454*		101.085	4819.61
				9247.91	0		65.248	0
				1701.08	0		435.232	0
				2338.97	2056.2		79.634	0
				388.847	0		53.377	0
				153.634	0		59.858	9.681
				290.867	0		11514.5	11.602
				129.695	0		60.859	0
				90.61	0		41.223	0.986
				154.074	0		115.615	4.986
				45.827	0		159.773	0
				5221.14	0		2480.63	0
				817.773	0		110.071	0
				1438.72	0		73.881	759.038
				126.426	0		2147.09	0
				141.075	0		463.198	5540.52
				112.719	0		935.505	0
				5890.15	2261.01		102.388	0
				2230.72	0		776.163	0
				82.58	0		4638.17	6.839
				1417.11	0.207		1739.7	0.074
				127.18	0		141.077	0
				100.563	0		179.06	0
				195.3	0		63.028	0
				389.79	1.41		200.422	0
				5167.08	0		351.069	0
				157.669	9511.26		147.435	0
				116.382	4.861		248.715	0
				91.938	0		91.678	185.056
				187.807	0		3549.49	1832.48
				124.351	0		514.23	0
				43.288	0		138.615	0
				269.531	0		1404.57	0
				72.031	0		94.19	11.33
				4637.04	0		59.101	1890.33
				17071.7	418.534		84.947	0
				79.634	0		79.196	98.357
				71.865	0		169.854	0
				164.382	0		11839.8	3.054
				166.171	0		149.793	0
				163.446	0		2012.87	3.416
				91.43	0		31.959	0
				16848.6	0		11945.5	3.961
				177.022	0		101.041	0
				1119.16	0		1268.44	0
				851.211	0		334.076	0
				202.168	0		54.162	18.331
				862.635	0		79.678	0
				16876.5	0		70.789	0
				3794.08	137.212		2786.31	0.601
				82.531	0		65.251	0
				53.19	0		852.285	0
				162.099	0		2847.4	0
				252.579	0		70.784	0
				149.502	0		131.762	0
				197.994	0		106.385	0
				1606.55	0		20203.9	1.353
				76.835	0		304.374	0
				118.91	0		810.416	0
				31.521	0		183.954	0
				110.432	0		123.722	0
				82.118	0		120.684	560.154
				76.44	0		13186.8	341.861
				225.668	0		43.475	0
				189.596	0		89.507	239.586
				9671.5	0.086		149.791	0
				394.533	2925.08		312.355	0
				183.842	638.203		183.022	2189.6
				1014.8	0		131.088	0
				42.553	0		98.347	0
				76.83	0		419.914	0
				336.695	0		79.632	0
				148.705	0		2035.32	27.661
				203.347	0		6251.71	0
				120.086	30.02		46.098	0
				121.718	0		97.325	0
				1897.52	9.551		4461.5	0
				351.005	0		3467.44	0
				3863.45	5.779		1606.79	1815.93
				108.934	0		1324.4	4.387
				99.153	0		696.403	0
				62.012	0		857.146	5.086
				55.955	0		3074.88	0
				269.65	0		1165.37	0
				124.665	0		2381.03	0
				64.887	0		183.66	0
				253.078	0		1519.5	0
				196.896	0		73.17	0
				291.127	0		116.656	0
				100.442	0.789		3584.38	1.011
				10048.4	0		610.826	0
				237.225	0		93.264	0
				170.914	0		1703.34	0
				166.359	0		114.792	0
				97.331	0		471.605	0
				19038.6	0		118.926	0
				157.188	0		6810.6	5.11
				232.047	0		5928.23	0
				100.476	0		171.588	0
				73.031	0		7257.04	0
				552.06	0		2987.82	100.286
				37.233	0		438.177	0
				213.672	0		82.578	0
				1157.47	0		1360.1	0
				1538.16	0		844.06	52.08
				142.999	0		335.436	0
				11714.9	2247.67		999.133	0
				188.637	0		85.531	0
				73.881	0		72.134	0
				76.835	0		4829.85	0
				175.218	0		2453.38	0
				1561.64	0.994		8393.7	0
				6836.26	0.351		7393.18	0
				544.406	0		132.288	0
				646.869	0		338.505	0
				948.248	0		4600	0.587
				76.598	0		7482.63	6.397
				50.017	0		94.5	0
				65.882	0		135.66	0
				704.717	1.245		452.298	0
				62.438	102.189		112.618	0
				301.255	0		114.074	237.342
				1930.27	0		1844.47	0
				230.337	0		100.081	0
				141.309	0		85.47	0
				42.026	0		21326.8	35.251
				1105.28	0		132.578	0
				400.865	0		907.136	277.073
				246.219	0		157.817	0
				59.103	0		70.925	0
				219.612	0		193.658	0
				118.698	0		342.508	0
				66.011	0		199.898	0
				131.014	0		1029.34	0
				121.528	0		157.923	0
				197.841	0		110.35	0
				151.834	0		745.581	0
				97.327	0		600.377	0
				62.887	0		7535.89	0
				149.212	2463.64		94.398	0
				4289.33	0		2833.74	0
				76.378	0		100.485	0
				118.698	0		115.873	0
				1844.92	0		87.945	7.8
				57.027	52.522		168.202	0
				99.106	0		233.641	0
				852.442	0		7968.9	9.039
				547.55	0		197.093	0
				35.928	0		1370.62	0
				789.26	0		20462.3	3.38
				48.102	0		1067.25	0
				4620.81	0.307		4006.37	0
				478.486	1.562		205.013	0
				109.982	0		4750.18	1.383
				748.162	0		242.793	11.585
				24520.2	0		105.962	0
				55.966	0		5338.34	55.953
				85.364	0		335.218	0
				321.672	0		492.925	0
				123.628	0		681.903	0
				138.86	0		187.479	0
				484.381	0		72.61	0
				1168.73	0		1868.79	0
				4304.2	0		191.091	0
				117.297	0		220.652	0
				157.053	0		138.222	0
				415.54	0		72.955	0
				460.574	0		116.091	0
				36.144	0		241.742	0
				379.71	0		352.608	0
				219.612	0		29.862	65.699
				194.973	0		1047.68	0
				111.856	0		127.365	0
				11920.5	2.393		1012.23	0
				40.751	0		7702.16	0
				33.728	0		295.932	0
				73.733	0		5634.84	0.121
				149.703	0		426.769	0
				174.787	46.61		729.71	0
				222.06	0		16524.1	1.85
				378.361	0		96.798	0
				81.835	0		6505.74	40.376
				269.849	0		267.769	0
				26.221	0		8027.89	1.205
				3702.88	0		441.227	0
				91.742	0		244.448	0
				138.484	0		162.482	0
				54.51	0		148.939	4.748
				3432.39	0		59.44	0
				365.824	0		132.675	0
				627.335	0		254.681	0
				3131.36	9094.08		88.167	0
				125.423	0		456.108	0
				60.466	0		157.175	0
				201.455	12405.3		612.511	0
				105.805	0		686.125	0
				3230.45	0		166.881	0
				1665.23	0		2734.11	0
				3278.93	0		7929.94	1146.58
				219.058	0		1095.53	0
				11345.7	7.799		115.022	0
				205.811	0		5187.23	0
				128.052	0		332.371	0
				331.648	0		55.32	0
				64.853	6859.77		4751.19	0.183
				177.267	0		76.681	0
				133.997	0		504.751	0
				1364.99	0		7369.7	0.267
				59.101	0		106.586	0
				333.897	0		127.741	0
				5150.43	0		14059.5	0
				62.669	0		88.458	0
				192.546	0		172.076	0
				35.847	0		5555	28.36
				148.383	0		11212	175.871
				176.342	0		765.988	0
				72.197	0		87.778	0
				372.031	0		277.961	0.637
				8657.3	1024.68		134.974	0
				53.193	0		2019.4	0.371
				28.706	0		64.711	0
				73.735	1086.85		146.964	0
				635.542	0		91.428	0
				134.756	0		655.632	0
				690.949	0		762.464	5.193
				1879.06	0		76.715	0
				1419.72	0		12028.3	0
				96.089	0		65.569	0
				131.049	0		149.355	0
				190.72	0		11921	29.117
				394.037	0		65.25	0
				142.142	0		40.586	0
				95.113	0		1244.02	0
				5050.66	0.134		7051.57	0
				79.762	0		224.528	0
				93.38	0		100.484	0
				250.552	0		292.533	0.3
				73.901	0		58.372	0
				616.662	0		212.17	0
				104.928	0		1243.28	0
				331.307	0		1385.34	0
				92.408	0		221.334	469.993
				99.019	0		962.006	0
				117.646	0		127.266	0
				95.851	0		96.091	80.82
				765.589	0		8975	0
				375.265	0		82.114	0
				217.239	0		234.003	6.955
				116.886	0		40.252	0
				180.106	0		3285.91	0.242
				1084.72	47.338		94.835	0
				72.227	0		983.444	0
				99.296	0		110.435	0
				59.832	0		73.731	3.244
				66.693	0		110.327	0
				386.241	0		42.749	11.286
				115.875	0		146.07	0
				42.664	0		59.101	1.625
				1273.03	0.143		44.68	0
				2085.89	32.66		103.226	3.244
				76.681	0		64.471	28.223
				13269.4	0		1348.82	0
				87.297	0		1133.79	10.951
				2610.66	0.384		82.314	0
				118.842	0		446.41	0
				60.102	0		605.547	0
				210.612	0		4369.64	0
				165.715	0		1124.31	0
				923.108	0		6206.25	123.484
				73.733	0		4528.44	0
				11430.2	0.094		525.195	0
				166.581	0		52.816	0
				183.731	0		104.764	0
				216.503	0		437.685	0
				2599.96	0		58.029	1623.11
				70.782	0		59.041	0
				3512.01	0		53.085	0
				391.996	0		304.126	0
				1258.98	0		161.943	0
				38.491	0		3976.06	0
				55.161	0		90.61	0
				241.11	0		1309.28	8.852
				112.501	0		490.833	0
				16658.5	11.002		4427.66	0
				154.927	0		51.723	20.425
				186.422	0		405.304	0
				46.382	0		269.571	0
				245.134	4.894		119.529	0
				104.569	0		76.596	0
				2244.74	0		83.71	0
							497.152	0
							78.873	0
				0	3270.49		1079.86	0
				2168.24	6615.63		70.924	0
				0	3558.01		534.921	0
				225.521	5185.24		919.989	0
				936.235	18549.7		7551.89	4.365
				0	2073.52		162.78	0
				0	2601.04		6236.57	0
				0	1360.74		105.966	0
				223.876	4309.59		250.016	0
				5410.16	11849.1		220.981	0
				2.875	3200.86		2287.06	2.123
				0	320.213		8137.01	108.365
				41.481	3550.91		1808.62	0.429
				0	271.984		16490	0
				850.472	2785.57		304.364	3019.23
				0	1889.39		317.991	0
				0	2908.26		166.75	0
				4212.38	6298.64		8148.45	0.182
				27.08	4257.13		811.835	0
				771.561	11689.5		62.06	0
				0	2715.7		199.475	0
				0	2853.74		9061.91	0
				11.424	9362.94		36.369	1513.6
				0	1905.03		151.741	0
				0	1999.89		59.103	0
				0	10257.7		297.882	0
				464.175	3552.35		458.487	0
				232.992	1667.59		98.917	0
				0.662	6625.94		154.167	0
				0	957.785		128.953	0
				0	2124.98		33.773	0
				0	1706.51		758.152	0
				0	1411.42		68.91	0
				0.773	2578.3		12714.9	0
				0	1707.53		149.504	0
				19238.3	4282.08		192.982	19.298
				13.065	2550.36		1181.96	0
				0	123.24		538.868	3814.58
				9473.16	650.101		99.889	414.095
				0	967.428		2103.14	0
				0	3786.11		177.421	0
				32.495	3750.72		930.454	0
				0	281.387		1739.13	0
				0	11196.1		181.292	0
				0	1649.32		12935.7	1307.99
				0	3100.87		4083.67	0
				1344.66	25011.3		11360.2	0.363
				10.9	5063.33		104.463	0
				0	3427.29		1083.65	0
				7.319	3261.33		124.115	0
				119.329	4801.04		13743.8	35.205
				9.768	3079.27		286.445	12.61
				0	1940.44		426.968	0
				0	4297.66		932.399	0
				0	2930.58		91.903	0
				0	750.557		356.331	0
				0	602.255		324.292	0
				0	195.046		830.705	0
				0	883.942		342.602	0
				0	1479.35		2118.55	0
				0	1432.52		2829.89	501.532
				0	1285.04		122.02	0
				0	503.636		138.357	0
				0	1288.94		37.987	0
				0.511	7025.55		143.555	0
				0	1108.57		154.766	0
				0	788.98		699.35	0
				0	9365.08		414.38	0
							325.885	0
							82.272	0
							64.885	0
							62.928	0
							2315.42	0
							223.472	0
							393.195	0
							1061.97	0
							2409.12	1.628
							979.418	3.231
							59.575	0
							6755.38	0
							718.29	0
							639.412	3259.13
							159.313	0
							5585.4	0
							1030.06	0
							8573.33	0
							79.432	62.415
							185.551	3.424
							133.876	0
							658.017	0
							3104.98	0
							371.559	0
							6157.89	8.318
							10609.7	6.34
							58.114	0
							7635.24	1.053
							3629.8	0
							1038.39	0
							34.728	0
							148.742	0
							135.658	0
							127.18	0
							3771.88	0
							554.747	0
							464.903	0
							244.33	0
							4307.48	121.535
							42.388	0
							82.746	0
							2299.63	0
							420.527	0
							1959.76	8.935
							200.571	0
							179.872	0
							49.12	0
							749.2	0
							373.832	0
							332.721	0
							67.7	183.688
							1995.98	0
							211.49	0
							75.991	0
							880.725	25.749
							9741.88	0
							126.513	0
							11769.5	41.231
							48.205	0
							152.615	0
							17565.3	2.315
							3303.23	0
							5480.87	0
							163.922	0
							579.379	0
							120.036	0
							3394.24	0
							1725.94	1794.68
							249.953	0
							119.849	858.439
							3695.75	0.038
							1005.01	0
							7873.52	541.693
							121.331	0
							5511.48	0
							161.381	0
							507.62	0
							50.088	0
							4.394	6952.23
							3700.07	4818.56
							0	2214.43
							0	3522.9
							10742.7	4472.69
							1634.6	24279.3
							292.643	3451.91
							133.878	5937.4
							11897.4	9198.8
							42315.3	2426.54
							44305.6	6841.29
							983.131	5482.18
							0	3913.38
							2.15	4402.3
							0	2093.16
							1.498	2394.32
							0	2270.36
							0	2032.93
							0	821.943
							0	1146.58
							0	2989.98
							124.334	4806.05
							6.45	2703.79
							8.478	854.943
							0	6362.48
							0	2026.92
							0	3791.98
							0	2201.09
							3442.23	1976.3
							8686.78	1868.6
							29275.9	1728.26
							76.179	18705.6
							7185.74	3710.13
							0	3991.08
							31809.5	3462.54
							6.017	2411.23
							42.956	11394
							44.816	3686.94
							0	3897.05
							5028.62	5185.54
							70.657	735.235
							318.339	5648.38
							8.635	2383.15
							0	8700.94
							0	7976.89
							4.304	3831.57
							0	901.078
							30.835	1649.41
							4153.6	9902.37
							2641.53	1807.87
							3087.17	2982.4
							41.013	1165.86
							64.56	3212.96
							5555.74	1440.87
							1888.94	3673.17
							0	1670.5
							0	3183.71
							0	4098.65
							2449.3	3254.51
							2.727	772.679
							198.468	1407.54
							0	4269.06
							0	1400.13
							0	1333.33
							5.897	272.525
							77.478	949.825
							517.986	2335.2
							0	7822.13
							0	9367.92
							3.532	1311.35
							370.9	2673.27
							604.202	5878.22
							0.646	23462.6
							0	4592.83
							9240.44	7680.93
							20696	1884.24
							0	1149.61
							0	1561.18
							30857.2	4124.95
							0	2717.94
							2371.73	2163.94
							36.158	1253.02
							27.647	1899.94
							7.21	3283.56
							0	750.694
							0	2617.97
							0	2685.38
							144.983	4406.68
							0	618.178
							11.562	7827.56
							22.864	2628.61
							9160.15	1713.57
							3986.31	2301.72
							273.426	4103.29
							5323.38	8227.75
							14487.3	3623.96
							187.777	16723.7
							11568.5	3165.09
							12392.4	12328.3
							0	1917.58
							0	4294.12
							0	2019.64
							681.068	4365.93
							859.098	2635.62
							19.31	1763.85
							0	2116.12
							0	5449.82
							0	1531.06
							420.097	1312.79
							0	1925.58
							3060.03	3396.44
							175.814	1128.19
							0	3411.11
							4690.38	6753.1
