# Supplementary material for: Wnt signaling preserves progenitor cell multipotency during adipose tissue development
Source: Nat Metab. 2023 Jun 19;5(6):1014–28. doi: 10.1038/s42255-023-00813-y (PMC10290956; doi:10.1038/s42255-023-00813-y)
Supplement: Supplementary file 7 — Statistical Source Data. [file 42255_2023_813_MOESM7_ESM.xlsx]

## Sheet: Extended Data Fig. 1e
Extended Data Fig. 1e	qRT-PCR assessment of adipocyte markers ADIPOQ and PLIN1 mRNA levels in passage 3 cells collected from SVF vs 3d explant culture after 7-day of adipogenic induction
	Type	Differentiation	Replicate	Primer	Cq	refCq	dCt	2^-dCt	base_dct	ddCt	2^-ddct
	3d explant culture	DMEM	1	RPL4	16.7397	16.7397	0	1	0	0	1
	3d explant culture	DMEM	1	ADIPOQ	36.7781	16.7397	20.0384	9.28595e-07	19.1385	0.899965	0.5359
	3d explant culture	DMEM	2	RPL4	17.0704	17.0704	0	1	0	0	1
	3d explant culture	DMEM	2	ADIPOQ	35.3089	17.0704	18.2385	3.2334e-06	19.1385	-0.899965	1.86602
	3d explant culture	Adipogenesis	1	RPL4	15.3902	15.3902	0	1	0	0	1
	3d explant culture	Adipogenesis	1	ADIPOQ	21.4142	15.3902	6.02399	0.0153673	19.1385	-13.1145	8868.6
	3d explant culture	Adipogenesis	2	RPL4	15.7959	15.7959	0	1	0	0	1
	3d explant culture	Adipogenesis	2	ADIPOQ	21.4256	15.7959	5.62969	0.0201974	19.1385	-13.5088	11656.1
	SVF	DMEM	1	RPL4	17.4211	17.4211	0	1	0	0	1
	SVF	DMEM	1	ADIPOQ	38.9912	17.4211	21.5701	3.21191e-07	19.1385	2.43158	0.185362
	SVF	DMEM	2	RPL4	16.3682	16.3682	0	1	0	0	1
	SVF	DMEM	2	ADIPOQ	26.4687	16.3682	10.1005	0.000910825	19.1385	-9.03794	525.644
	SVF	Adipogenesis	1	RPL4	16.1705	16.1705	0	1	0	0	1
	SVF	Adipogenesis	1	ADIPOQ	23.4849	16.1705	7.31437	0.00628282	19.1385	-11.8241	3625.86
	SVF	Adipogenesis	2	RPL4	16.8283	16.8283	0	1	0	0	1
	SVF	Adipogenesis	2	ADIPOQ	23.4873	16.8283	6.65903	0.00989536	19.1385	-12.4794	5710.69
	3d explant culture	DMEM	1	RPL4	15.98	15.98	0	1	0	0	1
	3d explant culture	DMEM	1	PLIN1	33.06	15.98	17.08	7.21785e-06	17.425	-0.345	1.27015
	3d explant culture	DMEM	2	RPL4	16.31	16.31	0	1	0	0	1
	3d explant culture	DMEM	2	PLIN1	32.03	16.31	15.72	1.85271e-05	17.425	-1.705	3.26029
	3d explant culture	Adipogenesis	1	RPL4	15.45	15.45	0	1	0	0	1
	3d explant culture	Adipogenesis	1	PLIN1	20.99	15.45	5.54	0.0214928	17.425	-11.885	3782.17
	3d explant culture	Adipogenesis	2	RPL4	15.94	15.94	0	1	0	0	1
	3d explant culture	Adipogenesis	2	PLIN1	21.58	15.94	5.64	0.0200535	17.425	-11.785	3528.89
	SVF	DMEM	1	RPL4	16.04	16.04	0	1	0	0	1
	SVF	DMEM	1	PLIN1	33.34	16.04	17.3	6.19699e-06	17.425	-0.125	1.09051
	SVF	DMEM	2	RPL4	15.79	15.79	0	1	0	0	1
	SVF	DMEM	2	PLIN1	33.34	15.79	17.55	5.21103e-06	17.425	0.125	0.917004
	SVF	Adipogenesis	1	RPL4	17.03	17.03	0	1	0	0	1
	SVF	Adipogenesis	1	PLIN1	22.85	17.03	5.82	0.0177013	17.425	-11.605	3114.96
	SVF	Adipogenesis	2	RPL4	16.7	16.7	0	1	0	0	1
	SVF	Adipogenesis	2	PLIN1	23.06	16.7	6.36	0.0121744	17.425	-11.065	2142.38
