# Supplementary material for: Wnt signaling preserves progenitor cell multipotency during adipose tissue development
Source: Nat Metab. 2023 Jun 19;5(6):1014–28. doi: 10.1038/s42255-023-00813-y (PMC10290956; doi:10.1038/s42255-023-00813-y)
Supplement: Supplementary file 8 — Statistical Source Data. [file 42255_2023_813_MOESM8_ESM.xlsx]

## Sheet: Extended Data Fig. 5b
Extended Data Fig. 5b	ATP levels (RLU) and membrane permeability (RFU) in 10-day adipogenic-induced cells exposed to XAV939 at the concentrations indicated.
	Differentiation	Treatment Dose (uM)	Replicate	RLU	RFU
	DMEM	8	1	129918	28956
	DMEM	8	2	137772	27110
	DMEM	8	3	126737	31138
	Adipogenic	8	1	125277	32769
	Adipogenic	8	2	127661	26612
	Adipogenic	8	3	133441	28621
	DMEM	4	1	136312	30116
	DMEM	4	2	131525	30300
	DMEM	4	3	139187	30238
	Adipogenic	4	1	127765	24770
	Adipogenic	4	2	141599	18363
	Adipogenic	4	3	131689	23883
	DMEM	2	1	134660	26402
	DMEM	2	2	133085	26290
	DMEM	2	3	136258	26748
	Adipogenic	2	1	128548	25291
	Adipogenic	2	2	145838	28205
	Adipogenic	2	3	144090	22932
	DMEM	1	1	143680	30766
	DMEM	1	2	145522	31918
	DMEM	1	3	144847	30281
	Adipogenic	1	1	123658	24913
	Adipogenic	1	2	142005	26481
	Adipogenic	1	3	141061	27569
	DMEM	0.5	1	153705	29835
	DMEM	0.5	2	147511	28611
	DMEM	0.5	3	141924	28961
	Adipogenic	0.5	1	146597	25195
	Adipogenic	0.5	2	149894	18064
	Adipogenic	0.5	3	148324	22683
	DMEM	0	1	163339	30379
	DMEM	0	2	165226	25940
	DMEM	0	3	185706	32280
	Adipogenic	0	1	140022	25683
	Adipogenic	0	2	158591	21037
	Adipogenic	0	3	150449	19635

## Sheet: Extended Data Fig. 5c
Extended Data Fig. 5c	Lipid droplet quantification of 10-day adipogenic-induced cells under chronic exposure to different dosages of XAV939
	Treatment Dose (uM)	Replicate	TotalArea	DropletCount
	8	1	247981	18779
	8	2	230204	17788
	8	3	218301	17400
	4	1	310601	23207
	4	2	307799	22453
	4	3	308411	22858
	2	1	386380	29399
	2	2	369747	25880
	2	3	387743	27557
	1	1	441214	32813
	1	2	449287	32933
	1	3	444948	31762
	0.5	1	517456	37827
	0.5	2	531448	35885
	0.5	3	502956	33974
	0	1	537234	43033
	0	2	540836	41197
	0	3	564961	44823
